# Supplementary material for: Projected shifts in climatic suitability of olive (Olea europaea L.) in the Mediterranean
Source: Front Plant Sci. 2026 Mar 13;17:1743577. doi: 10.3389/fpls.2026.1743577 (PMC13021889; doi:10.3389/fpls.2026.1743577)
Supplement: Supplementary file 1 [file DataSheet1.csv]

species	longitude	latitude
Olea_europaea	6.533156	36.23394
Olea_europaea	0.776455	35.700562
Olea_europaea	3.140379	34.378798
Olea_europaea	3.182742	34.405674
Olea_europaea	4.609165	36.584351
Olea_europaea	5.099383	36.76939
Olea_europaea	3.047179	36.756402
Olea_europaea	7.206104	36.860353
Olea_europaea	6.468779	36.323994
Olea_europaea	6.452971	36.277511
Olea_europaea	3.404336	34.43365
Olea_europaea	6.603028	36.358569
Olea_europaea	6.558679	36.305142
Olea_europaea	2.955214	36.713658
Olea_europaea	1.04568	35.065005
Olea_europaea	4.143888	36.740289
Olea_europaea	4.045412	36.652208
Olea_europaea	8.252229	34.777083
Olea_europaea	3.51749	36.711807
Olea_europaea	1.500713	36.111367
Olea_europaea	6.08501	33.197159
Olea_europaea	3.476225	36.630573
Olea_europaea	6.404352	35.771596
Olea_europaea	-1.25789	35.268132
Olea_europaea	4.069512	36.690457
Olea_europaea	5.267389	36.475377
Olea_europaea	3.990436	36.641042
Olea_europaea	3.478981	36.344618
Olea_europaea	4.251593	36.840198
Olea_europaea	4.251455	36.840047
Olea_europaea	6.859067	36.776487
Olea_europaea	6.858983	36.776487
Olea_europaea	4.06211	36.795763
Olea_europaea	4.505171	36.368008
Olea_europaea	4.0525	36.72
Olea_europaea	4.060278	36.718056
Olea_europaea	-2.225038	31.648027
Olea_europaea	4.942248	36.697927
Olea_europaea	2.907497	33.856524
Olea_europaea	0.34792	35.733875
Olea_europaea	6.566998	36.246326
Olea_europaea	6.871049	36.66205
Olea_europaea	3.760278	36.583611
Olea_europaea	5.813053	36.744331
Olea_europaea	6.696474	36.237143
Olea_europaea	3.176298	36.564461
Olea_europaea	4.173176	36.546273
Olea_europaea	-0.786413	35.27312
Olea_europaea	2.960955	36.672283
Olea_europaea	3.557032	36.718717
Olea_europaea	4.173176	36.546273
Olea_europaea	4.98838	36.589652
Olea_europaea	3.256302	34.681148
Olea_europaea	0.360942	35.922371
Olea_europaea	4.646668	36.64848
Olea_europaea	4.140115	36.815393
Olea_europaea	1.946029	36.250694
Olea_europaea	3.46582	36.642317
Olea_europaea	6.771945	36.51737
Olea_europaea	0.073056	35.894444
Olea_europaea	3.148729	36.720293
Olea_europaea	4.613449	36.626552
Olea_europaea	3.5407	36.95784
Olea_europaea	4.95328	36.55798
Olea_europaea	3.059767	36.775311
Olea_europaea	4.254351	36.82296
Olea_europaea	4.586037	36.542034
Olea_europaea	5.105792	36.575058
Olea_europaea	0.868012	36.131699
Olea_europaea	4.650879	36.614991
Olea_europaea	4.650899	36.614994
Olea_europaea	3.148729	36.720293
Olea_europaea	4.043693	36.505173
Olea_europaea	6.601667	36.410833
Olea_europaea	4.506928	32.781265
Olea_europaea	3.824362	36.584058
Olea_europaea	2.986114	33.739776
Olea_europaea	4.608867	36.591288
Olea_europaea	2.783438	36.653999
Olea_europaea	4.308333	36.337222
Olea_europaea	4.609326	36.483961
Olea_europaea	4.559666	36.725242
Olea_europaea	6.796764	36.310514
Olea_europaea	5.077123	36.756902
Olea_europaea	5.009917	36.792892
Olea_europaea	5.092248	36.770488
Olea_europaea	5.08221	36.770248
Olea_europaea	5.945574	36.752936
Olea_europaea	4.560128	36.724353
Olea_europaea	3.443323	36.749089
Olea_europaea	3.443323	36.749089
Olea_europaea	3.279927	34.650236
Olea_europaea	5.100091	36.769359
Olea_europaea	5.100014	36.771299
Olea_europaea	5.073014	36.767715
Olea_europaea	4.864613	36.743012
Olea_europaea	5.297562	35.892237
Olea_europaea	5.297595	35.89225
Olea_europaea	0.318965	35.41615
Olea_europaea	0.318886	35.416089
Olea_europaea	2.849184	36.533876
Olea_europaea	3.502143	36.548247
Olea_europaea	-0.761005	35.741737
Olea_europaea	-1.797651	34.83916
Olea_europaea	4.575178	36.57497
Olea_europaea	4.838427	36.318499
Olea_europaea	3.527792	36.673782
Olea_europaea	6.550382	36.268848
Olea_europaea	6.409881	36.389288
Olea_europaea	6.571662	36.313389
Olea_europaea	6.690696	36.37387
Olea_europaea	7.722882	36.780223
Olea_europaea	4.379255	36.840605
Olea_europaea	4.379255	36.840605
Olea_europaea	4.300837	36.3489
Olea_europaea	5.265833	36.619167
Olea_europaea	6.576905	36.317116
Olea_europaea	6.52686	36.478425
Olea_europaea	5.102892	36.761258
Olea_europaea	4.468108	36.916837
Olea_europaea	3.031228	36.736392
Olea_europaea	4.176245	36.647633
Olea_europaea	1.31695	36.197717
Olea_europaea	3.667966	36.551888
Olea_europaea	5.954678	35.786926
Olea_europaea	5.954678	35.786926
Olea_europaea	3.4086	36.726172
Olea_europaea	6.589801	36.415115
Olea_europaea	3.794047	36.621456
Olea_europaea	4.826283	36.618065
Olea_europaea	3.262183	36.802719
Olea_europaea	3.262183	36.802719
Olea_europaea	3.212739	36.741725
Olea_europaea	7.385929	37.055377
Olea_europaea	4.645278	36.4875
Olea_europaea	6.760569	36.490906
Olea_europaea	7.022501	36.796424
Olea_europaea	3.365652	36.639471
Olea_europaea	3.365608	36.639489
Olea_europaea	3.365652	36.639471
Olea_europaea	3.36567	36.639453
Olea_europaea	3.023265	36.7071
Olea_europaea	4.927192	36.324146
Olea_europaea	6.669017	36.46832
Olea_europaea	3.028275	36.734728
Olea_europaea	3.580656	36.657834
Olea_europaea	6.031198	36.457368
Olea_europaea	4.804281	36.480034
Olea_europaea	6.543597	36.37241
Olea_europaea	6.533157	36.325575
Olea_europaea	6.4055	36.273848
Olea_europaea	6.704361	36.323123
Olea_europaea	9.566667	28.0375
Olea_europaea	4.059485	36.535628
Olea_europaea	4.267685	36.683918
Olea_europaea	4.812017	36.620886
Olea_europaea	4.812017	36.620886
Olea_europaea	3.700893	36.483124
Olea_europaea	4.862822	36.4481
Olea_europaea	4.862682	36.44813
Olea_europaea	8.881457	28.705995
Olea_europaea	4.452148	36.54833
Olea_europaea	3.693935	36.633912
Olea_europaea	6.624435	36.338453
Olea_europaea	6.633365	36.382806
Olea_europaea	4.862682	36.44817
Olea_europaea	4.077696	36.685809
Olea_europaea	4.077868	36.685881
Olea_europaea	4.746251	35.970939
Olea_europaea	4.209718	36.530757
Olea_europaea	4.408644	36.535806
Olea_europaea	4.143539	35.615704
Olea_europaea	1.020458	33.68219
Olea_europaea	1.020637	33.681438
Olea_europaea	-1.304238	34.862781
Olea_europaea	3.467662	34.505327
Olea_europaea	4.76876	36.079313
Olea_europaea	4.074444	36.726389
Olea_europaea	6.070897	31.70114
Olea_europaea	2.963652	33.811422
Olea_europaea	6.130752	35.802059
Olea_europaea	4.116085	36.351891
Olea_europaea	3.781598	36.489089
Olea_europaea	3.85707	36.596637
Olea_europaea	-1.704898	35.031768
Olea_europaea	1.688977	35.81567
Olea_europaea	2.948097	36.764795
Olea_europaea	6.602778	36.501667
Olea_europaea	5.592227	35.033781
Olea_europaea	5.580041	35.120898
Olea_europaea	6.576137	36.341711
Olea_europaea	4.607838	36.779704
Olea_europaea	4.993228	36.433067
Olea_europaea	3.47682	36.35474
Olea_europaea	-0.825807	35.250946
Olea_europaea	6.59928	30.854708
Olea_europaea	2.830756	36.262756
Olea_europaea	2.754232	33.845598
Olea_europaea	4.160368	36.646543
Olea_europaea	2.985512	36.80512
Olea_europaea	-1.862792	35.094877
Olea_europaea	3.788692	36.590203
Olea_europaea	3.788692	36.590203
Olea_europaea	4.977888	36.599755
Olea_europaea	8.064279	34.747015
Olea_europaea	3.308474	36.437482
Olea_europaea	-0.66897	35.652363
Olea_europaea	-0.307916	33.274835
Olea_europaea	-0.510858	35.37334
Olea_europaea	3.010333	36.640273
Olea_europaea	-0.274444	33.557222
Olea_europaea	3.773511	36.488318
Olea_europaea	3.773511	36.488318
Olea_europaea	3.895604	36.404722
Olea_europaea	3.895604	36.404722
Olea_europaea	4.513677	36.602165
Olea_europaea	4.513677	36.602165
Olea_europaea	3.479299	36.344766
Olea_europaea	5.245833	36.616389
Olea_europaea	3.892578	35.368558
Olea_europaea	3.253474	34.667583
Olea_europaea	3.104448	36.721246
Olea_europaea	2.85403	33.790053
Olea_europaea	0.37412	35.843896
Olea_europaea	-2.22031	31.596928
Olea_europaea	-2.23557	31.605911
Olea_europaea	2.96169	36.672487
Olea_europaea	7.848205	36.703346
Olea_europaea	4.319232	36.685513
Olea_europaea	4.835945	36.477864
Olea_europaea	2.799562	36.766883
Olea_europaea	3.073613	36.515168
Olea_europaea	4.835945	36.477864
Olea_europaea	4.08969	36.498656
Olea_europaea	4.08969	36.498656
Olea_europaea	4.08969	36.498656
Olea_europaea	4.08969	36.498656
Olea_europaea	4.825307	36.480011
Olea_europaea	-1.841968	34.79664
Olea_europaea	5.342364	36.639935
Olea_europaea	6.408689	36.576345
Olea_europaea	6.466095	36.452656
Olea_europaea	5.511706	35.823322
Olea_europaea	5.614748	35.562944
Olea_europaea	5.614748	35.562944
Olea_europaea	4.063472	36.332806
Olea_europaea	-2.040983	30.929187
Olea_europaea	-0.49692	35.756225
Olea_europaea	6.565407	37.005095
Olea_europaea	6.44421	37.072293
Olea_europaea	5.272517	36.424764
Olea_europaea	3.150386	36.719781
Olea_europaea	3.932904	36.88102
Olea_europaea	2.617937	33.957753
Olea_europaea	1.14199	35.714557
Olea_europaea	3.014289	36.763444
Olea_europaea	-0.567264	35.738631
Olea_europaea	3.036667	36.674167
Olea_europaea	8.558522	31.235477
Olea_europaea	2.711162	36.244828
Olea_europaea	4.195556	36.82
Olea_europaea	4.112772	36.341652
Olea_europaea	2.900242	36.737008
Olea_europaea	2.900242	36.737008
Olea_europaea	6.466674	36.528942
Olea_europaea	-0.267726	35.336214
Olea_europaea	6.62755	36.799868
Olea_europaea	-1.350265	34.882652
Olea_europaea	2.880438	36.501593
Olea_europaea	4.673135	36.134942
Olea_europaea	4.673135	36.134942
Olea_europaea	4.389762	35.935054
Olea_europaea	4.447173	36.819662
Olea_europaea	5.209996	36.642571
Olea_europaea	7.892065	34.629007
Olea_europaea	2.44214	36.592941
Olea_europaea	-1.166963	34.868159
Olea_europaea	-1.184065	34.821477
Olea_europaea	-1.184065	34.821477
Olea_europaea	1.450465	36.123008
Olea_europaea	1.298122	36.206492
Olea_europaea	4.1075	36.799444
Olea_europaea	3.014167	36.749444
Olea_europaea	4.364853	36.749392
Olea_europaea	-0.984167	35.225
Olea_europaea	-1.285445	34.932387
Olea_europaea	-0.130161	35.514768
Olea_europaea	-1.63229	34.966548
Olea_europaea	5.030556	35.944722
Olea_europaea	1.982973	36.269236
Olea_europaea	4.619277	36.756695
Olea_europaea	2.233296	36.260887
Olea_europaea	5.831978	36.669975
Olea_europaea	6.588758	36.290503
Olea_europaea	6.66485	36.3984
Olea_europaea	3.151111	36.720556
Olea_europaea	1.320885	36.513027
Olea_europaea	6.123708	36.817003
Olea_europaea	4.360849	36.79728
Olea_europaea	6.031021	36.717533
Olea_europaea	4.598849	36.559416
Olea_europaea	4.472451	36.634987
Olea_europaea	6.503769	34.682331
Olea_europaea	-0.498825	35.737525
Olea_europaea	0.235363	29.253747
Olea_europaea	8.01719	35.623356
Olea_europaea	0.037445	35.806903
Olea_europaea	2.96915	36.80055
Olea_europaea	3.268922	36.245217
Olea_europaea	0.205039	34.896496
Olea_europaea	5.345106	31.933292
Olea_europaea	3.158324	36.2517
Olea_europaea	4.360733	36.794544
Olea_europaea	3.094475	36.524363
Olea_europaea	4.662422	36.397506
Olea_europaea	4.398147	36.398848
Olea_europaea	2.443467	36.59432
Olea_europaea	4.48212	36.609669
Olea_europaea	6.590892	36.337374
Olea_europaea	6.59123	36.337605
Olea_europaea	4.208828	36.35021
Olea_europaea	4.893057	36.638565
Olea_europaea	-1.83505	34.86636
Olea_europaea	5.1915	36.596705
Olea_europaea	2.84176	36.679197
Olea_europaea	4.68797	36.60284
Olea_europaea	4.69245	36.60277
Olea_europaea	4.139563	36.580968
Olea_europaea	4.65069	36.56867
Olea_europaea	4.65108	36.56859
Olea_europaea	4.70593	36.60434
Olea_europaea	6.451537	36.477163
Olea_europaea	4.76259	36.64975
Olea_europaea	5.08239	36.770387
Olea_europaea	1.49365	35.1867
Olea_europaea	4.608866	36.599688
Olea_europaea	4.68933	36.60422
Olea_europaea	4.73735	36.63702
Olea_europaea	4.68781	36.61061
Olea_europaea	6.570822	36.436656
Olea_europaea	-0.78039	35.268353
Olea_europaea	3.911538	36.918106
Olea_europaea	5.096621	36.772115
Olea_europaea	5.104595	36.767878
Olea_europaea	5.104875	36.768808
Olea_europaea	5.103197	36.761083
Olea_europaea	5.104559	36.760565
Olea_europaea	5.101346	36.761605
Olea_europaea	6.726961	36.404923
Olea_europaea	4.991841	36.782962
Olea_europaea	2.186975	36.584124
Olea_europaea	4.960123	36.647279
Olea_europaea	4.960123	36.647279
Olea_europaea	4.960123	36.647279
Olea_europaea	5.103172	36.760894
Olea_europaea	32.955827	34.817078
Olea_europaea	32.32737	34.907364
Olea_europaea	32.336809	34.918459
Olea_europaea	33.214395	35.307438
Olea_europaea	32.410746	34.761931
Olea_europaea	32.92907	34.633762
Olea_europaea	32.953317	34.601981
Olea_europaea	32.971488	34.60094
Olea_europaea	34.042164	35.029694
Olea_europaea	32.962083	34.601062
Olea_europaea	33.757633	35.113808
Olea_europaea	34.071514	34.970575
Olea_europaea	32.405339	34.77582
Olea_europaea	32.31108	34.957162
Olea_europaea	33.308074	34.918141
Olea_europaea	33.11573	34.70555
Olea_europaea	32.810208	34.848995
Olea_europaea	32.874808	34.815738
Olea_europaea	33.142475	34.710442
Olea_europaea	33.144008	34.712253
Olea_europaea	33.140583	34.71217
Olea_europaea	32.934403	34.665183
Olea_europaea	32.324941	35.064777
Olea_europaea	33.360572	34.815505
Olea_europaea	33.115292	34.705533
Olea_europaea	33.605293	35.32473
Olea_europaea	33.53883	35.285905
Olea_europaea	32.634925	34.917084
Olea_europaea	33.287678	34.839858
Olea_europaea	33.879921	35.174541
Olea_europaea	33.149666	35.001354
Olea_europaea	32.425413	35.03552
Olea_europaea	33.267078	34.826267
Olea_europaea	33.285851	34.840942
Olea_europaea	33.335609	35.336624
Olea_europaea	33.78257	35.405045
Olea_europaea	34.071304	35.381496
Olea_europaea	33.562626	34.82193
Olea_europaea	32.343657	35.057331
Olea_europaea	33.0135	34.909388
Olea_europaea	33.352117	35.307152
Olea_europaea	32.80871	34.850787
Olea_europaea	32.883758	34.666125
Olea_europaea	32.391521	34.826965
Olea_europaea	33.314388	35.204376
Olea_europaea	33.067061	34.712707
Olea_europaea	32.446167	34.84662
Olea_europaea	34.07151	34.968867
Olea_europaea	32.313668	34.948637
Olea_europaea	33.293258	34.89593
Olea_europaea	32.453395	34.760025
Olea_europaea	32.453395	34.760025
Olea_europaea	32.453395	34.760025
Olea_europaea	32.445953	34.84655
Olea_europaea	32.453526	34.759289
Olea_europaea	33.308649	34.865173
Olea_europaea	32.887572	34.664505
Olea_europaea	33.365189	34.86813
Olea_europaea	32.928271	35.042116
Olea_europaea	33.087377	34.720832
Olea_europaea	33.164619	34.74097
Olea_europaea	33.859792	35.238279
Olea_europaea	32.412053	34.776882
Olea_europaea	33.123405	35.34227
Olea_europaea	33.259397	35.188281
Olea_europaea	33.999465	34.988863
Olea_europaea	32.460653	34.817124
Olea_europaea	32.993692	35.190195
Olea_europaea	32.33242	34.897459
Olea_europaea	32.540648	34.932025
Olea_europaea	33.079179	34.695047
Olea_europaea	32.897114	35.003344
Olea_europaea	32.41929	34.797755
Olea_europaea	32.407055	34.7693
Olea_europaea	32.958067	34.818011
Olea_europaea	32.488906	34.711536
Olea_europaea	32.885544	34.665997
Olea_europaea	32.477523	35.011961
Olea_europaea	33.277406	35.299288
Olea_europaea	33.205226	34.811223
Olea_europaea	33.169789	35.280221
Olea_europaea	34.023447	35.031592
Olea_europaea	33.691606	34.977099
Olea_europaea	32.925767	34.884535
Olea_europaea	32.489377	34.989381
Olea_europaea	32.534314	34.706167
Olea_europaea	33.338822	35.336701
Olea_europaea	33.637051	34.902099
Olea_europaea	33.493499	34.801355
Olea_europaea	32.724891	34.651504
Olea_europaea	32.89714	35.04533
Olea_europaea	32.83923	34.72245
Olea_europaea	33.23514	34.75225
Olea_europaea	33.06159	34.7782
Olea_europaea	32.46871	35.05915
Olea_europaea	33.21162	34.88968
Olea_europaea	32.50923	34.89928
Olea_europaea	32.83926	34.72246
Olea_europaea	33.31515	34.78788
Olea_europaea	32.51935	34.85931
Olea_europaea	33.27058	34.93073
Olea_europaea	32.81608	34.93452
Olea_europaea	33.12895	34.98601
Olea_europaea	32.88172	35.06785
Olea_europaea	32.96504	34.69053
Olea_europaea	33.23514	34.75225
Olea_europaea	33.54757	35.0089
Olea_europaea	32.99859	34.79434
Olea_europaea	32.96212	34.8224
Olea_europaea	32.51933	34.85931
Olea_europaea	33.17931	34.86048
Olea_europaea	32.61451	34.87293
Olea_europaea	32.89718	35.04531
Olea_europaea	32.88169	35.06781
Olea_europaea	32.342308	34.873983
Olea_europaea	34.050156	35.013714
Olea_europaea	33.438838	35.175701
Olea_europaea	33.388133	35.271632
Olea_europaea	32.634889	34.917178
Olea_europaea	32.408783	34.769115
Olea_europaea	33.361302	35.169684
Olea_europaea	33.042706	35.151428
Olea_europaea	32.408888	34.770416
Olea_europaea	33.491394	34.805412
Olea_europaea	34.002957	34.986085
Olea_europaea	32.37799	34.852538
Olea_europaea	33.22927	35.342652
Olea_europaea	33.657879	34.9858
Olea_europaea	33.658143	34.985867
Olea_europaea	33.658082	34.985909
Olea_europaea	34.014606	34.9845
Olea_europaea	33.43808	34.887397
Olea_europaea	34.006918	34.985055
Olea_europaea	34.056785	35.012667
Olea_europaea	34.037103	35.036078
Olea_europaea	33.353443	35.172974
Olea_europaea	33.945353	35.03465
Olea_europaea	33.950651	34.987901
Olea_europaea	33.950651	34.987901
Olea_europaea	33.90398	34.974147
Olea_europaea	32.72679	34.654774
Olea_europaea	33.406154	34.985675
Olea_europaea	32.510636	35.112579
Olea_europaea	33.152745	34.714355
Olea_europaea	33.970646	35.056755
Olea_europaea	33.970646	35.056755
Olea_europaea	32.362896	34.862096
Olea_europaea	32.88592	34.665604
Olea_europaea	34.037861	35.006809
Olea_europaea	33.07417	34.696622
Olea_europaea	33.619745	34.915092
Olea_europaea	33.431641	34.941722
Olea_europaea	32.411507	34.801747
Olea_europaea	32.44229	34.814617
Olea_europaea	32.346643	34.864443
Olea_europaea	33.929908	35.12177
Olea_europaea	32.442876	34.814779
Olea_europaea	33.056461	34.696896
Olea_europaea	33.309152	35.211133
Olea_europaea	33.309152	35.211133
Olea_europaea	33.587319	34.914678
Olea_europaea	33.115036	34.843895
Olea_europaea	34.360099	35.602638
Olea_europaea	33.604261	34.929417
Olea_europaea	32.443998	34.798523
Olea_europaea	32.347221	34.881332
Olea_europaea	33.012512	34.909165
Olea_europaea	33.608339	34.872675
Olea_europaea	32.883709	34.666237
Olea_europaea	33.378044	35.214142
Olea_europaea	33.611115	34.878962
Olea_europaea	33.370363	35.171347
Olea_europaea	32.883672	34.666096
Olea_europaea	33.378014	35.214108
Olea_europaea	32.326436	34.906349
Olea_europaea	33.402372	35.311224
Olea_europaea	33.838833	35.237789
Olea_europaea	33.83924	35.239043
Olea_europaea	33.396728	34.824017
Olea_europaea	32.956889	35.198493
Olea_europaea	32.942534	35.191609
Olea_europaea	32.956671	35.198076
Olea_europaea	32.956773	35.198161
Olea_europaea	32.956396	35.198051
Olea_europaea	32.957628	35.198205
Olea_europaea	32.957242	35.197702
Olea_europaea	32.957349	35.197698
Olea_europaea	32.957278	35.197713
Olea_europaea	32.957283	35.197728
Olea_europaea	32.957298	35.197724
Olea_europaea	32.947112	35.184389
Olea_europaea	32.956949	35.197735
Olea_europaea	32.956929	35.197743
Olea_europaea	32.956973	35.197677
Olea_europaea	33.997841	35.411445
Olea_europaea	32.956692	35.198059
Olea_europaea	32.886362	34.831544
Olea_europaea	33.375752	35.188887
Olea_europaea	33.01154	34.717652
Olea_europaea	32.909778	34.812383
Olea_europaea	33.656182	34.992307
Olea_europaea	32.994379	34.752477
Olea_europaea	33.335609	35.336624
Olea_europaea	33.274944	35.33461
Olea_europaea	32.811387	34.671684
Olea_europaea	33.333031	35.176837
Olea_europaea	33.333031	35.176834
Olea_europaea	33.056251	34.734418
Olea_europaea	32.344907	35.056
Olea_europaea	33.329559	35.270589
Olea_europaea	32.342381	34.892278
Olea_europaea	33.845295	35.042919
Olea_europaea	32.883691	34.66615
Olea_europaea	32.993099	34.678506
Olea_europaea	32.447411	34.845566
Olea_europaea	32.961902	34.600319
Olea_europaea	32.939614	34.62916
Olea_europaea	32.960302	34.601515
Olea_europaea	34.065	34.964
Olea_europaea	32.81403	35.142742
Olea_europaea	33.053413	34.697605
Olea_europaea	32.969971	34.603825
Olea_europaea	32.421108	34.954762
Olea_europaea	34.014683	34.984268
Olea_europaea	33.42133	35.331235
Olea_europaea	32.407982	34.75857
Olea_europaea	33.045095	34.696523
Olea_europaea	34.037337	35.035696
Olea_europaea	32.419722	34.754167
Olea_europaea	33.2925	35.109722
Olea_europaea	33.065036	34.697251
Olea_europaea	33.065036	34.697251
Olea_europaea	32.677792	34.734135
Olea_europaea	33.276667	35.336944
Olea_europaea	34.060825	35.009857
Olea_europaea	33.042042	34.672364
Olea_europaea	32.396118	34.80402
Olea_europaea	32.443605	34.805718
Olea_europaea	32.911915	34.658633
Olea_europaea	32.778731	34.659817
Olea_europaea	32.986123	34.601379
Olea_europaea	33.876694	34.962829
Olea_europaea	32.901321	34.658373
Olea_europaea	33.743162	34.990721
Olea_europaea	32.778587	34.659775
Olea_europaea	33.743156	34.990576
Olea_europaea	32.846169	34.673556
Olea_europaea	32.911471	34.658832
Olea_europaea	33.042024	34.672354
Olea_europaea	32.60157	34.687112
Olea_europaea	32.395884	34.804102
Olea_europaea	32.528137	35.011283
Olea_europaea	34.040032	35.030478
Olea_europaea	33.48927	35.242595
Olea_europaea	32.998803	35.199123
Olea_europaea	32.825778	34.968754
Olea_europaea	32.886121	34.665227
Olea_europaea	32.343985	35.057203
Olea_europaea	32.71715	34.64357
Olea_europaea	32.71296	34.64269
Olea_europaea	32.710668	34.643447
Olea_europaea	33.262322	35.31789
Olea_europaea	33.2688	35.316627
Olea_europaea	33.27121	35.31431
Olea_europaea	34.073038	34.968695
Olea_europaea	32.728611	34.658001
Olea_europaea	32.846624	34.674014
Olea_europaea	32.846316	34.673603
Olea_europaea	32.846456	34.673031
Olea_europaea	32.830365	34.672488
Olea_europaea	32.828735	34.684676
Olea_europaea	32.761499	34.657789
Olea_europaea	32.804374	34.664031
Olea_europaea	33.743095	34.990717
Olea_europaea	33.154056	35.34092
Olea_europaea	32.447411	34.845566
Olea_europaea	33.880764	35.17458
Olea_europaea	33.343719	34.795551
Olea_europaea	33.527017	35.059703
Olea_europaea	33.457676	35.331595
Olea_europaea	33.365447	34.823379
Olea_europaea	33.533119	35.059401
Olea_europaea	32.884645	35.091187
Olea_europaea	33.740008	34.99233
Olea_europaea	33.740189	34.992878
Olea_europaea	32.952661	34.628398
Olea_europaea	32.965949	34.633159
Olea_europaea	32.364562	35.043287
Olea_europaea	33.597255	34.972337
Olea_europaea	32.884988	34.665193
Olea_europaea	32.885349	34.665231
Olea_europaea	33.38944	35.285523
Olea_europaea	32.433995	34.749261
Olea_europaea	33.940742	35.124054
Olea_europaea	34.078048	35.365067
Olea_europaea	33.190403	34.940273
Olea_europaea	32.995708	34.599658
Olea_europaea	32.995708	34.599658
Olea_europaea	32.88509	34.664078
Olea_europaea	33.15216	34.787021
Olea_europaea	32.728611	34.658001
Olea_europaea	32.340488	34.922955
Olea_europaea	32.381416	35.00922
Olea_europaea	32.556118	34.768166
Olea_europaea	32.640495	34.836315
Olea_europaea	32.36554	35.043995
Olea_europaea	33.050851	34.681116
Olea_europaea	33.022462	34.678749
Olea_europaea	32.896109	35.003613
Olea_europaea	33.356071	34.854454
Olea_europaea	33.092456	34.808847
Olea_europaea	33.092489	34.808267
Olea_europaea	34.025	34.980556
Olea_europaea	30.387594	30.355392
Olea_europaea	31.135782	30.945132
Olea_europaea	30.81197	30.211682
Olea_europaea	31.084882	30.632842
Olea_europaea	31.064449	29.939538
Olea_europaea	30.876111	29.948611
Olea_europaea	31.264176	30.042922
Olea_europaea	31.26417	30.042993
Olea_europaea	30.897662	30.178277
Olea_europaea	30.803578	28.092746
Olea_europaea	30.803699	28.092461
Olea_europaea	31.2025	30.0244
Olea_europaea	31.2025	30.0244
Olea_europaea	31.2025	30.0244
Olea_europaea	31.2025	30.0244
Olea_europaea	31.2025	30.0244
Olea_europaea	31.2025	30.0244
Olea_europaea	31.2025	30.0244
Olea_europaea	31.2025	30.0244
Olea_europaea	31.2025	30.0244
Olea_europaea	31.2025	30.0244
Olea_europaea	31.2025	30.0244
Olea_europaea	31.2025	30.0244
Olea_europaea	31.2025	30.0244
Olea_europaea	31.2025	30.0244
Olea_europaea	31.2025	30.0244
Olea_europaea	31.2025	30.0244
Olea_europaea	31.2025	30.0244
Olea_europaea	31.2025	30.0244
Olea_europaea	31.2025	30.0244
Olea_europaea	31.2025	30.0244
Olea_europaea	31.2025	30.0244
Olea_europaea	31.2025	30.0244
Olea_europaea	31.2025	30.0244
Olea_europaea	31.2025	30.0244
Olea_europaea	31.2025	30.0244
Olea_europaea	31.2025	30.0244
Olea_europaea	31.2025	30.0244
Olea_europaea	31.2025	30.0244
Olea_europaea	31.2025	30.0244
Olea_europaea	31.2025	30.0244
Olea_europaea	29.95	31.2
Olea_europaea	28.915082	28.385687
Olea_europaea	34.945927	32.708815
Olea_europaea	35.460668	32.80018
Olea_europaea	35.057298	32.738232
Olea_europaea	35.026619	32.76712
Olea_europaea	34.816205	32.072153
Olea_europaea	35.811113	32.983846
Olea_europaea	35.128441	32.626797
Olea_europaea	35.17517	33.046795
Olea_europaea	34.945521	31.794805
Olea_europaea	35.076687	32.513054
Olea_europaea	34.634583	31.309692
Olea_europaea	35.405303	32.755458
Olea_europaea	34.96526	32.668731
Olea_europaea	34.559498	31.50298
Olea_europaea	35.092224	32.9238
Olea_europaea	35.081576	32.924546
Olea_europaea	35.651803	33.247042
Olea_europaea	35.104104	32.998345
Olea_europaea	35.387243	32.695383
Olea_europaea	35.242592	33.046611
Olea_europaea	34.976379	32.541411
Olea_europaea	35.026641	32.76713
Olea_europaea	34.821479	32.107407
Olea_europaea	35.196417	31.759479
Olea_europaea	35.231587	33.077105
Olea_europaea	34.99752	32.755867
Olea_europaea	34.979115	32.828064
Olea_europaea	35.172764	31.758583
Olea_europaea	34.999684	32.806683
Olea_europaea	35.112883	33.088112
Olea_europaea	34.797326	32.00469
Olea_europaea	35.193472	31.776314
Olea_europaea	34.966167	32.670717
Olea_europaea	35.446225	32.942813
Olea_europaea	34.905278	32.177222
Olea_europaea	34.892244	31.812965
Olea_europaea	35.494795	32.840089
Olea_europaea	34.742972	32.008058
Olea_europaea	35.621678	33.224347
Olea_europaea	34.74105	32.016531
Olea_europaea	34.74101	32.016754
Olea_europaea	35.316233	32.923295
Olea_europaea	35.19867	32.990688
Olea_europaea	35.570183	32.710989
Olea_europaea	35.610226	33.17525
Olea_europaea	34.964005	32.560142
Olea_europaea	35.073585	31.740633
Olea_europaea	35.028909	32.7551
Olea_europaea	34.769295	31.241338
Olea_europaea	34.896973	32.199074
Olea_europaea	35.441723	32.909348
Olea_europaea	34.84	32.18
Olea_europaea	34.769275	31.241267
Olea_europaea	35.001697	32.814165
Olea_europaea	34.91055	32.052548
Olea_europaea	34.841944	32.261667
Olea_europaea	35.220905	31.772628
Olea_europaea	34.803274	31.898366
Olea_europaea	34.769295	31.241338
Olea_europaea	35.224874	31.779218
Olea_europaea	35.290958	32.620704
Olea_europaea	35.290958	32.620704
Olea_europaea	35.530838	33.111618
Olea_europaea	35.530681	33.111654
Olea_europaea	35.140148	32.733613
Olea_europaea	35.164037	33.081817
Olea_europaea	35.081143	32.821408
Olea_europaea	35.509695	32.979734
Olea_europaea	34.934813	32.315727
Olea_europaea	35.221336	32.918266
Olea_europaea	34.735578	31.997152
Olea_europaea	35.28617	32.903444
Olea_europaea	35.0717	32.798917
Olea_europaea	35.114601	33.069391
Olea_europaea	35.088221	32.675142
Olea_europaea	35.545021	32.872711
Olea_europaea	35.551841	32.873047
Olea_europaea	34.895921	31.824326
Olea_europaea	35.008214	31.783649
Olea_europaea	34.777958	31.928169
Olea_europaea	34.928695	31.948007
Olea_europaea	34.923096	32.310917
Olea_europaea	34.923096	32.310917
Olea_europaea	35.003333	32.305556
Olea_europaea	34.918172	31.850722
Olea_europaea	34.9975	32.637778
Olea_europaea	35.297346	32.702976
Olea_europaea	34.804077	32.119683
Olea_europaea	34.84979	32.062514
Olea_europaea	34.808769	31.972877
Olea_europaea	34.808769	31.972877
Olea_europaea	34.808769	31.972877
Olea_europaea	34.93195	31.185658
Olea_europaea	34.826701	32.174659
Olea_europaea	35.18529	31.773846
Olea_europaea	35.487899	33.048608
Olea_europaea	35.204861	31.763745
Olea_europaea	35.126183	32.837872
Olea_europaea	35.217216	31.767175
Olea_europaea	35.055444	31.717826
Olea_europaea	34.911863	32.198488
Olea_europaea	34.93554	31.686127
Olea_europaea	34.928318	32.201044
Olea_europaea	34.767006	32.014214
Olea_europaea	34.809614	32.169357
Olea_europaea	35.243324	31.779274
Olea_europaea	34.969547	32.825448
Olea_europaea	35.120306	32.690984
Olea_europaea	34.785327	31.925818
Olea_europaea	34.918514	32.443064
Olea_europaea	35.552467	33.102486
Olea_europaea	35.091693	32.943368
Olea_europaea	35.091693	32.943368
Olea_europaea	35.091693	32.943368
Olea_europaea	35.024918	32.75724
Olea_europaea	34.987047	32.475211
Olea_europaea	35.007285	31.920521
Olea_europaea	34.789202	31.930421
Olea_europaea	34.717241	31.831653
Olea_europaea	35.667778	33.04361
Olea_europaea	35.016667	32.739167
Olea_europaea	35.12774	31.772391
Olea_europaea	34.939831	32.551292
Olea_europaea	34.800209	31.93551
Olea_europaea	35.379233	32.519252
Olea_europaea	34.73704	31.866994
Olea_europaea	35.83776	33.036081
Olea_europaea	35.111691	32.846972
Olea_europaea	34.80436	32.172685
Olea_europaea	35.837883	33.034902
Olea_europaea	34.891437	32.455438
Olea_europaea	34.969513	32.827962
Olea_europaea	34.777122	32.086536
Olea_europaea	35.854916	32.928452
Olea_europaea	34.878367	32.280317
Olea_europaea	34.878302	32.280196
Olea_europaea	35.092136	32.900987
Olea_europaea	34.913708	32.341508
Olea_europaea	34.913554	32.34151
Olea_europaea	35.004456	32.327781
Olea_europaea	35.654167	33.25
Olea_europaea	35.55	32.451389
Olea_europaea	35.239697	31.779388
Olea_europaea	35.243324	31.779274
Olea_europaea	35.040657	31.726105
Olea_europaea	35.040657	31.726105
Olea_europaea	35.040657	31.726105
Olea_europaea	35.653807	33.247544
Olea_europaea	35.653812	33.248445
Olea_europaea	35.683847	33.24653
Olea_europaea	35.691368	33.248304
Olea_europaea	35.579872	33.272133
Olea_europaea	35.999387	31.717078
Olea_europaea	35.582779	31.461239
Olea_europaea	35.941926	32.151008
Olea_europaea	35.975936	31.997412
Olea_europaea	35.771748	31.794108
Olea_europaea	35.771933	31.793988
Olea_europaea	35.584421	31.714858
Olea_europaea	36.050005	32.116207
Olea_europaea	35.857386	32.305767
Olea_europaea	36.003694	31.88028
Olea_europaea	35.907081	32.059072
Olea_europaea	35.867571	32.498719
Olea_europaea	36.686886	32.253739
Olea_europaea	35.786422	32.261851
Olea_europaea	35.9677	31.754402
Olea_europaea	35.967572	31.754405
Olea_europaea	35.825856	32.065689
Olea_europaea	35.836783	31.90556
Olea_europaea	35.740913	32.293825
Olea_europaea	35.843424	31.915846
Olea_europaea	35.843414	31.915812
Olea_europaea	35.86686	31.945114
Olea_europaea	35.514065	30.354277
Olea_europaea	35.74432	32.528886
Olea_europaea	35.862293	31.995115
Olea_europaea	35.721442	32.58293
Olea_europaea	35.880753	31.984245
Olea_europaea	36.269527	32.113442
Olea_europaea	35.803845	31.756336
Olea_europaea	35.729828	31.164074
Olea_europaea	35.935436	32.354324
Olea_europaea	35.878303	31.955599
Olea_europaea	35.878307	31.955749
Olea_europaea	35.878335	31.955777
Olea_europaea	35.881728	32.284288
Olea_europaea	35.726509	32.184147
Olea_europaea	36.215466	32.320662
Olea_europaea	35.936882	31.910826
Olea_europaea	36.007934	31.058771
Olea_europaea	35.839914	32.541158
Olea_europaea	35.840021	32.541131
Olea_europaea	35.932204	32.46328
Olea_europaea	35.97	32.189444
Olea_europaea	36.211665	32.346079
Olea_europaea	35.927343	31.950646
Olea_europaea	35.912616	31.850004
Olea_europaea	36.237367	32.474088
Olea_europaea	36.109306	31.806973
Olea_europaea	35.832737	31.954233
Olea_europaea	35.832737	31.954233
Olea_europaea	35.648628	32.206638
Olea_europaea	35.650264	30.919973
Olea_europaea	35.871563	32.015331
Olea_europaea	35.597023	30.875202
Olea_europaea	35.873665	31.898361
Olea_europaea	35.928372	31.945367
Olea_europaea	35.757848	33.806039
Olea_europaea	35.18708	33.169487
Olea_europaea	35.200581	33.151257
Olea_europaea	35.593437	33.872965
Olea_europaea	35.573333	33.855556
Olea_europaea	35.624591	33.929131
Olea_europaea	35.897426	34.10765
Olea_europaea	35.262708	33.09857
Olea_europaea	35.452444	33.597794
Olea_europaea	35.452444	33.597794
Olea_europaea	35.747568	34.270367
Olea_europaea	35.483768	33.451702
Olea_europaea	35.483738	33.451759
Olea_europaea	35.560282	33.696892
Olea_europaea	35.645474	34.119481
Olea_europaea	35.826849	34.442391
Olea_europaea	35.726263	34.17958
Olea_europaea	35.200712	33.150529
Olea_europaea	35.6775	34.046111
Olea_europaea	35.710556	34.220278
Olea_europaea	35.451498	33.70754
Olea_europaea	35.82201	33.798272
Olea_europaea	35.489671	33.224506
Olea_europaea	35.510784	33.87243
Olea_europaea	35.722184	33.6024
Olea_europaea	35.58058	33.813605
Olea_europaea	35.637801	33.91792
Olea_europaea	35.525317	33.78963
Olea_europaea	35.380155	33.416852
Olea_europaea	35.404426	33.111549
Olea_europaea	35.4125	33.569722
Olea_europaea	35.858396	34.291134
Olea_europaea	35.602654	33.884574
Olea_europaea	35.746622	33.928452
Olea_europaea	35.97522	33.88612
Olea_europaea	35.514778	33.447346
Olea_europaea	35.508283	33.88015
Olea_europaea	35.93643	34.410412
Olea_europaea	35.73432	34.236445
Olea_europaea	35.679391	33.84731
Olea_europaea	35.774243	33.938734
Olea_europaea	35.52793	33.884912
Olea_europaea	35.674605	33.89072
Olea_europaea	35.558887	33.817223
Olea_europaea	20.126743	32.061841
Olea_europaea	13.078798	32.806122
Olea_europaea	14.268894	32.651348
Olea_europaea	13.986296	31.786448
Olea_europaea	21.995521	32.828926
Olea_europaea	21.856643	32.795748
Olea_europaea	21.860077	32.794883
Olea_europaea	21.85527	32.794883
Olea_europaea	-9.68494	30.517246
Olea_europaea	-5.53341	31.528072
Olea_europaea	-8.000932	31.622269
Olea_europaea	-7.07483	31.074808
Olea_europaea	-8.241619	31.416924
Olea_europaea	-5.393644	35.446254
Olea_europaea	-2.479488	34.849978
Olea_europaea	-9.034487	29.729166
Olea_europaea	-8.009158	31.616756
Olea_europaea	-8.260153	31.689756
Olea_europaea	-5.553077	34.073391
Olea_europaea	-5.907937	31.553479
Olea_europaea	-7.97929	31.64152
Olea_europaea	-5.552981	34.073418
Olea_europaea	-5.553878	34.075429
Olea_europaea	-5.710556	35.738889
Olea_europaea	-9.229206	32.472886
Olea_europaea	-5.022268	33.982406
Olea_europaea	-6.713855	33.741727
Olea_europaea	-9.370833	30.63
Olea_europaea	-7.441902	33.505684
Olea_europaea	-6.83	34.019444
Olea_europaea	-5.526953	34.157608
Olea_europaea	-5.338404	34.602338
Olea_europaea	-8.195827	31.501209
Olea_europaea	-7.981095	32.178628
Olea_europaea	-9.241078	30.381544
Olea_europaea	-8.008042	31.531316
Olea_europaea	-5.55376	34.072376
Olea_europaea	-7.249124	33.561795
Olea_europaea	-5.79978	34.840004
Olea_europaea	-6.807244	33.928761
Olea_europaea	-7.127643	31.045797
Olea_europaea	-7.732688	32.946468
Olea_europaea	-7.658275	33.572546
Olea_europaea	-9.174735	31.587232
Olea_europaea	-7.440053	33.309922
Olea_europaea	-5.714925	34.228327
Olea_europaea	-5.175362	33.509113
Olea_europaea	-6.911438	30.906516
Olea_europaea	-5.532699	33.907253
Olea_europaea	-6.826167	34.02987
Olea_europaea	-6.883056	33.618352
Olea_europaea	-6.008254	31.328119
Olea_europaea	-8.902986	32.537904
Olea_europaea	-2.792778	34.874167
Olea_europaea	-3.856898	35.090309
Olea_europaea	-2.792778	34.874167
Olea_europaea	-7.713635	33.566541
Olea_europaea	-7.819281	31.264215
Olea_europaea	-7.819634	31.264118
Olea_europaea	-4.846917	33.823818
Olea_europaea	-8.037824	31.497093
Olea_europaea	-9.563556	30.437201
Olea_europaea	-1.888701	34.659311
Olea_europaea	-8.880783	30.452148
Olea_europaea	-8.38304	32.724946
Olea_europaea	-9.30889	30.363181
Olea_europaea	-2.333395	34.927899
Olea_europaea	-7.894991	31.509336
Olea_europaea	-7.127538	31.045908
Olea_europaea	-7.495779	31.824187
Olea_europaea	-4.99018	33.793254
Olea_europaea	-5.556087	34.676819
Olea_europaea	-5.556219	34.676819
Olea_europaea	-4.859417	34.680046
Olea_europaea	-6.012778	35.343333
Olea_europaea	-9.561361	30.370544
Olea_europaea	-5.408785	33.850952
Olea_europaea	-5.520561	34.810629
Olea_europaea	-5.586821	31.548263
Olea_europaea	-7.990158	31.630958
Olea_europaea	-5.361881	33.682753
Olea_europaea	-5.934788	35.65518
Olea_europaea	-8.045734	31.559139
Olea_europaea	-7.501169	32.822166
Olea_europaea	-7.611031	33.558585
Olea_europaea	-6.400153	34.341093
Olea_europaea	-8.181131	31.863119
Olea_europaea	-8.49608	32.908844
Olea_europaea	-7.000618	31.735681
Olea_europaea	-7.000618	31.735681
Olea_europaea	-9.484179	30.678681
Olea_europaea	-9.520556	30.593611
Olea_europaea	-6.024093	31.316486
Olea_europaea	-5.022132	34.059086
Olea_europaea	-9.332109	30.23412
Olea_europaea	-7.964853	31.686582
Olea_europaea	-7.932632	31.660576
Olea_europaea	-5.988927	35.433166
Olea_europaea	-4.067262	35.121354
Olea_europaea	-4.934687	33.989094
Olea_europaea	-5.848935	35.742874
Olea_europaea	-5.848935	35.742874
Olea_europaea	-9.512003	30.3473
Olea_europaea	-4.004516	34.232893
Olea_europaea	-5.384044	35.556815
Olea_europaea	-7.985133	31.57897
Olea_europaea	-7.647152	33.562059
Olea_europaea	-7.932748	31.661086
Olea_europaea	-7.784905	31.368587
Olea_europaea	-4.666967	33.927803
Olea_europaea	-6.024063	31.316575
Olea_europaea	-9.327344	32.024516
Olea_europaea	-4.982672	34.104704
Olea_europaea	-8.076345	31.16833
Olea_europaea	-6.722135	32.018033
Olea_europaea	-4.242833	31.786003
Olea_europaea	-3.978069	34.411019
Olea_europaea	-8.033612	31.570189
Olea_europaea	-6.501636	34.048741
Olea_europaea	-8.41115	32.659058
Olea_europaea	-7.231467	33.070157
Olea_europaea	-5.254505	34.571308
Olea_europaea	-5.485335	34.800683
Olea_europaea	-8.010312	31.622522
Olea_europaea	-4.008458	34.229242
Olea_europaea	-6.255	33.567222
Olea_europaea	-1.886516	34.667056
Olea_europaea	-7.639591	33.478949
Olea_europaea	-6.847531	34.008651
Olea_europaea	-7.826788	33.517832
Olea_europaea	-5.743611	35.808889
Olea_europaea	-7.853265	31.585231
Olea_europaea	-5.522665	33.912607
Olea_europaea	-7.795392	31.510094
Olea_europaea	-7.746574	33.542617
Olea_europaea	-9.579798	29.915996
Olea_europaea	-7.795133	31.417926
Olea_europaea	-7.23597	30.905037
Olea_europaea	-2.781661	32.143806
Olea_europaea	-6.718464	33.969694
Olea_europaea	-5.833175	30.330898
Olea_europaea	-6.46457	32.100305
Olea_europaea	-3.163811	34.409619
Olea_europaea	-7.005634	31.778173
Olea_europaea	-7.941239	31.9288
Olea_europaea	-7.152882	33.740687
Olea_europaea	-6.146835	31.266628
Olea_europaea	-7.981392	31.555471
Olea_europaea	-7.945307	31.366587
Olea_europaea	-7.236362	33.738969
Olea_europaea	-7.937594	32.213788
Olea_europaea	-5.143369	33.934541
Olea_europaea	-7.938055	32.062455
Olea_europaea	-1.988316	34.629141
Olea_europaea	-4.457241	31.91869
Olea_europaea	-9.282671	30.437942
Olea_europaea	-6.029868	33.797664
Olea_europaea	-6.030989	33.796002
Olea_europaea	-6.56309	32.889291
Olea_europaea	-6.562727	32.889437
Olea_europaea	-8.36448	31.451929
Olea_europaea	-2.044465	34.488723
Olea_europaea	-7.953508	31.528043
Olea_europaea	-8.869691	30.496708
Olea_europaea	-7.640693	33.589608
Olea_europaea	-8.278697	33.14343
Olea_europaea	-7.573527	33.25928
Olea_europaea	-4.985	34.058056
Olea_europaea	-4.640089	33.997503
Olea_europaea	-9.581368	30.424084
Olea_europaea	-5.804874	35.772833
Olea_europaea	-5.958199	31.482473
Olea_europaea	-7.789092	31.365141
Olea_europaea	-6.724167	32.015278
Olea_europaea	-2.882825	35.108742
Olea_europaea	-8.014474	30.53172
Olea_europaea	-4.280051	34.639689
Olea_europaea	-2.392629	35.104922
Olea_europaea	-7.600612	32.795234
Olea_europaea	-7.490101	33.15616
Olea_europaea	-3.671003	33.33708
Olea_europaea	-1.918138	34.670567
Olea_europaea	-9.189638	29.5892
Olea_europaea	-1.957962	32.524858
Olea_europaea	-8.943333	29.763056
Olea_europaea	-7.827835	31.57658
Olea_europaea	-6.532144	32.215348
Olea_europaea	-5.528445	33.903958
Olea_europaea	-4.204841	34.489736
Olea_europaea	-4.204841	34.489736
Olea_europaea	-7.6721	32.180331
Olea_europaea	-7.274517	33.185035
Olea_europaea	-8.028395	31.446057
Olea_europaea	-2.505083	34.583936
Olea_europaea	-5.302222	35.193056
Olea_europaea	-5.078333	35.055833
Olea_europaea	-7.804688	31.441516
Olea_europaea	-7.183745	33.475392
Olea_europaea	-7.183339	33.475641
Olea_europaea	-7.183288	33.475784
Olea_europaea	-6.820134	33.809027
Olea_europaea	-4.144722	34.553611
Olea_europaea	-8.016483	31.655475
Olea_europaea	-8.184225	31.872505
Olea_europaea	-7.205251	33.751389
Olea_europaea	-1.983976	34.818897
Olea_europaea	-7.658645	33.524589
Olea_europaea	-7.388428	33.385532
Olea_europaea	-5.408016	34.681764
Olea_europaea	-5.408075	34.68184
Olea_europaea	-8.070219	31.486507
Olea_europaea	-7.94105	31.68092
Olea_europaea	-6.811111	31.17
Olea_europaea	-8.421383	32.654759
Olea_europaea	-6.658928	31.862048
Olea_europaea	-6.867539	30.128101
Olea_europaea	-7.428728	33.642685
Olea_europaea	-7.986111	31.578611
Olea_europaea	-8.613612	31.470445
Olea_europaea	-7.871765	31.593887
Olea_europaea	-6.724988	33.84793
Olea_europaea	-6.836313	34.019448
Olea_europaea	-7.33	33.71
Olea_europaea	-6.75	33.54
Olea_europaea	-5.6934	33.905667
Olea_europaea	-8.18969	31.909951
Olea_europaea	-4.655463	34.745988
Olea_europaea	-9.028903	31.582169
Olea_europaea	-5.565101	33.98741
Olea_europaea	-5.553692	34.073042
Olea_europaea	-9.731593	29.684099
Olea_europaea	-5.840846	34.890338
Olea_europaea	-5.227222	33.438889
Olea_europaea	-6.718217	32.013717
Olea_europaea	-7.510808	33.594286
Olea_europaea	-7.510807	33.594262
Olea_europaea	-5.603298	33.062972
Olea_europaea	-8.011732	31.625071
Olea_europaea	-5.553947	34.071592
Olea_europaea	-2.331515	34.929833
Olea_europaea	-6.757926	33.931197
Olea_europaea	-4.387115	33.982306
Olea_europaea	-7.6525	33.592222
Olea_europaea	-5.580001	29.9815
Olea_europaea	-6.064116	33.827394
Olea_europaea	-6.207312	32.445733
Olea_europaea	-2.136774	34.930964
Olea_europaea	-4.840178	34.488343
Olea_europaea	-7.805491	30.895377
Olea_europaea	-5.565095	33.987113
Olea_europaea	-8.061667	31.6675
Olea_europaea	-2.098611	34.959444
Olea_europaea	-7.893023	31.661501
Olea_europaea	-6.1193	31.247628
Olea_europaea	-6.1193	31.247628
Olea_europaea	-9.630284	31.520585
Olea_europaea	-8.465853	30.636975
Olea_europaea	-5.36391	33.785492
Olea_europaea	-7.643747	33.584973
Olea_europaea	-4.417171	34.053792
Olea_europaea	-7.090556	31.794444
Olea_europaea	-7.997778	31.625278
Olea_europaea	-3.860278	33.191111
Olea_europaea	-9.485585	30.678404
Olea_europaea	-7.024354	31.720533
Olea_europaea	-6.952632	30.916487
Olea_europaea	-5.55365	34.073566
Olea_europaea	-6.592473	31.022667
Olea_europaea	-8.872328	31.843953
Olea_europaea	-8.872328	31.843953
Olea_europaea	-8.062055	31.51712
Olea_europaea	-5.023252	33.973333
Olea_europaea	-5.023275	33.973347
Olea_europaea	-8.062055	31.51712
Olea_europaea	-6.20844	31.201225
Olea_europaea	-8.013889	31.649166
Olea_europaea	-9.243053	30.483983
Olea_europaea	-9.243053	30.483983
Olea_europaea	-5.010872	34.036197
Olea_europaea	-5.010872	34.036197
Olea_europaea	-8.014825	31.648486
Olea_europaea	-2.483848	34.554534
Olea_europaea	-9.599595	30.423468
Olea_europaea	-8.01893	31.620582
Olea_europaea	-6.45048	33.748885
Olea_europaea	-9.684472	31.544037
Olea_europaea	-8.045369	31.632147
Olea_europaea	-8.063918	31.5791
Olea_europaea	-9.477563	30.12871
Olea_europaea	-5.513124	31.513104
Olea_europaea	-9.477358	30.128514
Olea_europaea	-5.037617	34.050735
Olea_europaea	-6.903683	32.871664
Olea_europaea	-6.008333	35.415975
Olea_europaea	-4.918255	34.793203
Olea_europaea	-3.65733	35.097951
Olea_europaea	-6.948149	32.800068
Olea_europaea	-7.981662	31.622027
Olea_europaea	-7.18173	31.882482
Olea_europaea	-5.030633	33.975274
Olea_europaea	-5.030644	33.975282
Olea_europaea	-4.375585	32.153649
Olea_europaea	-6.721295	32.020337
Olea_europaea	-7.592289	33.49247
Olea_europaea	-7.592197	33.491947
Olea_europaea	-7.990172	31.631069
Olea_europaea	-7.99028	31.631118
Olea_europaea	-6.714966	33.607208
Olea_europaea	-6.714921	33.607224
Olea_europaea	-8.084585	31.552601
Olea_europaea	-8.011053	31.664569
Olea_europaea	-8.011053	31.664569
Olea_europaea	-8.011053	31.664569
Olea_europaea	-4.994203	34.049572
Olea_europaea	-8.046786	31.543938
Olea_europaea	-7.981025	31.686603
Olea_europaea	-8.846997	31.177746
Olea_europaea	-8.847	31.17775
Olea_europaea	-6.616159	32.059617
Olea_europaea	-6.685271	32.155342
Olea_europaea	-7.116722	31.198321
Olea_europaea	-5.55449	34.072926
Olea_europaea	-4.998779	34.025349
Olea_europaea	-7.995515	31.623129
Olea_europaea	-6.342583	32.33704
Olea_europaea	-5.225735	33.437313
Olea_europaea	-4.086914	35.197378
Olea_europaea	-6.580982	31.043816
Olea_europaea	-8.816081	30.620416
Olea_europaea	-7.09262	31.67643
Olea_europaea	-2.882102	32.137466
Olea_europaea	-2.890685	32.131652
Olea_europaea	-9.2528	29.7494
Olea_europaea	-9.28	29.7561
Olea_europaea	-5.018564	33.741945
Olea_europaea	-4.0082	34.152
Olea_europaea	-3.7531	35.1234
Olea_europaea	-4.1668	35.0242
Olea_europaea	-7.981084	31.629472
Olea_europaea	-6.5167	32.1833
Olea_europaea	-6.7201	32.0134
Olea_europaea	-6.4761	32.0971
Olea_europaea	-8.0634	32.1816
Olea_europaea	35.112251	31.917054
Olea_europaea	35.173125	31.707347
Olea_europaea	35.065688	31.500367
Olea_europaea	35.235252	31.779372
Olea_europaea	35.046779	32.041355
Olea_europaea	35.295394	31.778192
Olea_europaea	35.065139	32.0705
Olea_europaea	35.120518	32.256771
Olea_europaea	35.19938	31.995481
Olea_europaea	35.242036	31.794716
Olea_europaea	35.028056	31.496111
Olea_europaea	35.058565	31.588973
Olea_europaea	35.005522	32.178057
Olea_europaea	35.379083	32.325444
Olea_europaea	35.325774	32.110619
Olea_europaea	35.069043	31.392375
Olea_europaea	35.123991	31.918723
Olea_europaea	34.438875	31.501722
Olea_europaea	35.028333	32.233611
Olea_europaea	35.295843	32.194519
Olea_europaea	34.99625	31.842605
Olea_europaea	35.305817	32.484912
Olea_europaea	35.196111	32.105
Olea_europaea	35.236935	31.753475
Olea_europaea	35.236935	31.753475
Olea_europaea	35.084508	31.529885
Olea_europaea	35.350507	32.351342
Olea_europaea	35.350506	32.351344
Olea_europaea	35.239882	31.774366
Olea_europaea	35.205172	31.996923
Olea_europaea	34.382531	31.450646
Olea_europaea	35.195278	32.103056
Olea_europaea	35.183344	31.932304
Olea_europaea	34.488785	31.54439
Olea_europaea	35.080132	31.437228
Olea_europaea	35.149205	32.219172
Olea_europaea	35.23978	31.77931
Olea_europaea	-3.5088483813	38.045407683
Olea_europaea	18.041542354	40.103395296
Olea_europaea	18.259047791	40.254618149
Olea_europaea	-5.2407183698	36.927824384
Olea_europaea	5.6607745684	43.632658303
Olea_europaea	-4.4541885249	37.770689074
Olea_europaea	23.656845942	38.321472253
Olea_europaea	14.487105026	36.881259725
Olea_europaea	24.377273172	35.286140463
Olea_europaea	-4.142550679	37.882112453
Olea_europaea	16.638736528	41.076802992
Olea_europaea	-4.0374492786	37.353037319
Olea_europaea	22.353212002	37.147400706
Olea_europaea	19.764446787	40.708242114
Olea_europaea	13.603535934	37.419805839
Olea_europaea	19.808275074	39.697381114
Olea_europaea	-4.026360749	37.709822035
Olea_europaea	-3.1568060513	38.196138076
Olea_europaea	15.327615096	40.431830471
Olea_europaea	-7.6159533396	38.092684979
Olea_europaea	15.846170792	38.362027952
Olea_europaea	-3.8164536807	38.155956285
Olea_europaea	0.4688340704	40.711847697
Olea_europaea	25.107079541	35.061769308
Olea_europaea	27.861165738	39.046774028
Olea_europaea	-4.7446336108	38.137837845
Olea_europaea	27.787354482	39.1205837
Olea_europaea	15.819950345	41.854099525
Olea_europaea	17.752571456	40.418037549
Olea_europaea	-6.8303513234	39.002689732
Olea_europaea	15.00073591	38.093267934
Olea_europaea	-4.4495800094	37.420953764
Olea_europaea	-6.4293360278	37.333501521
Olea_europaea	-3.0568499511	38.24226587
Olea_europaea	-7.028348714	38.979803651
Olea_europaea	-2.8529797399	38.320904192
Olea_europaea	-8.5843718224	39.486025656
Olea_europaea	-4.02612566	37.253922789
Olea_europaea	22.832290164	37.908272484
Olea_europaea	-3.1864671398	37.245766294
Olea_europaea	27.091317877	39.581552991
Olea_europaea	22.539373284	36.818616198
Olea_europaea	-0.9533409563	39.010334496
Olea_europaea	18.455015357	40.145400861
Olea_europaea	16.505092346	43.17243981
Olea_europaea	27.537985599	37.893934603
Olea_europaea	-2.6468797759	40.052211989
Olea_europaea	17.87861593	40.363154321
Olea_europaea	-3.2945152889	38.213716597
Olea_europaea	-4.3069025222	36.914522644
Olea_europaea	36.222253927	35.973060254
Olea_europaea	-5.1556391773	37.321590629
Olea_europaea	-5.4653321405	37.090278186
Olea_europaea	-2.9665473341	37.658228162
Olea_europaea	25.239654812	35.275660677
Olea_europaea	-7.09041288	40.869736538
Olea_europaea	28.595641869	37.557503724
Olea_europaea	23.043672579	38.669489373
Olea_europaea	16.314209125	39.262226751
Olea_europaea	23.241239599	38.035688902
Olea_europaea	-2.6122469705	38.545860092
Olea_europaea	37.123885746	36.749281266
Olea_europaea	-2.7780074884	37.508544382
Olea_europaea	17.52615848	43.062930871
Olea_europaea	-5.488777155	37.211428097
Olea_europaea	-3.9716702942	37.402950174
Olea_europaea	13.572620789	37.903771208
Olea_europaea	23.596533205	35.494095925
Olea_europaea	-3.6219724186	36.947719693
Olea_europaea	-3.8513518413	37.840299092
Olea_europaea	-3.1922654343	38.248430152
Olea_europaea	-4.3416174556	39.854232393
Olea_europaea	37.061404693	36.782909061
Olea_europaea	26.960211008	39.476786108
Olea_europaea	22.525552624	37.08544197
Olea_europaea	21.665207719	37.495489811
Olea_europaea	9.0766298989	39.486605256
Olea_europaea	22.122996716	38.188810558
Olea_europaea	21.83821793	37.254300529
Olea_europaea	16.930790881	39.49073982
Olea_europaea	26.177732082	39.670569571
Olea_europaea	-3.2648270153	37.988157838
Olea_europaea	-7.4457012098	38.926150262
Olea_europaea	14.632304505	36.991017474
Olea_europaea	-3.7950697598	37.174369967
Olea_europaea	13.270820155	37.577243768
Olea_europaea	26.215794819	39.874816258
Olea_europaea	13.617625283	41.652545076
Olea_europaea	27.857716966	39.191809298
Olea_europaea	10.651258705	43.074609856
Olea_europaea	21.79099754	37.560047563
Olea_europaea	4.6901057651	43.823025262
Olea_europaea	29.349404994	40.521801802
Olea_europaea	-3.2789226665	38.195604754
Olea_europaea	12.744099013	42.880786411
Olea_europaea	-4.7700268264	40.17708492
Olea_europaea	28.578078705	37.515281467
Olea_europaea	0.3712483264	40.506657439
Olea_europaea	24.593069907	35.378744872
Olea_europaea	16.740968229	41.066771175
Olea_europaea	-4.5569598365	37.291473767
Olea_europaea	-7.5081345621	41.094495882
Olea_europaea	21.880698581	36.840482011
Olea_europaea	11.17474072	43.553030891
Olea_europaea	-4.3489876714	37.650794625
Olea_europaea	-4.7042423015	37.508684741
Olea_europaea	22.947164455	36.782307737
Olea_europaea	22.977257868	36.323437599
Olea_europaea	-4.8037162196	38.125463338
Olea_europaea	21.944289845	37.260948712
Olea_europaea	-4.4234285501	38.069322693
Olea_europaea	6.569674959	43.570756581
Olea_europaea	16.232844102	41.268261498
Olea_europaea	13.13975949	37.569750182
Olea_europaea	-6.1023735284	38.854674086
Olea_europaea	16.640772081	38.97797791
Olea_europaea	23.331043334	39.00736701
Olea_europaea	-7.3710133441	41.575099482
Olea_europaea	15.361591229	40.610918279
Olea_europaea	11.497742741	43.491041204
Olea_europaea	-0.7347155533	41.327290094
Olea_europaea	-4.4933394663	37.769935045
Olea_europaea	0.7688049242	41.303003309
Olea_europaea	-6.1095288216	38.537369888
Olea_europaea	-4.83938878	37.353934452
Olea_europaea	-3.6086542076	37.913712105
Olea_europaea	-6.1368656823	38.781381433
Olea_europaea	-2.9334225274	38.285646736
Olea_europaea	-6.2993307737	38.373841457
Olea_europaea	8.0552499452	43.924067256
Olea_europaea	16.24999535	38.262814114
Olea_europaea	17.755386527	40.682502713
Olea_europaea	-3.6578778881	38.779430237
Olea_europaea	28.004489666	37.910466804
Olea_europaea	-4.3444390479	37.89671129
Olea_europaea	15.080723771	44.134972888
Olea_europaea	-0.6813658588	38.978976806
Olea_europaea	27.684900659	37.980758682
Olea_europaea	-3.9167913049	39.767568875
Olea_europaea	-0.8695592673	38.84636429
Olea_europaea	-2.7908963871	38.42362045
Olea_europaea	12.891546005	42.249247751
Olea_europaea	15.690052524	41.668102573
Olea_europaea	12.838134317	37.736344605
Olea_europaea	16.822078484	40.817324581
Olea_europaea	21.042050853	39.222225185
Olea_europaea	-6.5644693303	38.137365922
Olea_europaea	15.640454345	43.782211239
Olea_europaea	13.83385295	44.942791982
Olea_europaea	16.848766447	39.532325281
Olea_europaea	-6.1584469917	40.280231276
Olea_europaea	24.181553744	35.353671918
Olea_europaea	16.050062502	43.54492428
Olea_europaea	-4.5231038667	37.351960219
Olea_europaea	-2.6708965019	38.286989059
Olea_europaea	16.16307075	39.398287305
Olea_europaea	-4.1647554754	37.618428953
Olea_europaea	0.6189022605	41.298645682
Olea_europaea	-6.1007689678	37.278186104
Olea_europaea	-4.7980156341	37.206967291
Olea_europaea	20.722808617	39.169431332
Olea_europaea	26.490407681	38.339759288
Olea_europaea	22.501288822	37.180156402
Olea_europaea	21.641885873	37.122910037
Olea_europaea	28.502834515	37.92469795
Olea_europaea	18.222025048	39.929817118
Olea_europaea	26.451183395	38.986615601
Olea_europaea	25.98056712	38.569048779
Olea_europaea	-7.0344350826	39.007182004
Olea_europaea	-4.0968056907	37.318591031
Olea_europaea	-5.9596917896	38.855874953
Olea_europaea	-8.2451891611	39.482456912
Olea_europaea	-3.6272861842	37.48170548
Olea_europaea	8.1528044908	44.017525619
Olea_europaea	-3.5791251435	37.442204589
Olea_europaea	24.367323588	35.291458045
Olea_europaea	-4.728960808	37.285666778
Olea_europaea	17.968211939	40.192102068
Olea_europaea	27.660932587	37.99578641
Olea_europaea	16.026250451	38.590118367
Olea_europaea	-3.7681616884	40.015116982
Olea_europaea	19.783171734	39.737287044
Olea_europaea	-4.3132276423	37.648798873
Olea_europaea	16.422562375	41.204694675
Olea_europaea	-3.6377157341	37.77264586
Olea_europaea	-4.1811419001	39.800019696
Olea_europaea	26.76670887	39.353683658
Olea_europaea	22.657932331	38.909699351
Olea_europaea	16.671601314	41.042508765
Olea_europaea	-3.5261279556	38.018363292
Olea_europaea	16.359031677	43.488906592
Olea_europaea	16.66288049	41.00361408
Olea_europaea	-2.7831821819	38.356521621
Olea_europaea	17.705977525	40.407407383
Olea_europaea	-3.1570970855	38.254710453
Olea_europaea	-6.3489965451	38.744119265
Olea_europaea	-6.7054292017	38.72529084
Olea_europaea	-6.5340251904	38.69617054
Olea_europaea	-4.7762887296	37.545663483
Olea_europaea	15.253208563	41.461089874
Olea_europaea	-3.1648669386	37.968702261
Olea_europaea	10.736743582	43.902119808
Olea_europaea	-0.7644023719	39.702375964
Olea_europaea	-4.2153402095	37.876617654
Olea_europaea	0.2416760396	40.526844839
Olea_europaea	-2.9991509347	38.535150927
Olea_europaea	-3.2097717428	38.284255186
Olea_europaea	-5.3061160372	36.958542185
Olea_europaea	-6.0878962494	37.364934826
Olea_europaea	16.922462525	39.137588649
Olea_europaea	17.75020625	40.715227733
Olea_europaea	-3.2068946891	37.765431444
Olea_europaea	26.102584787	39.542279025
Olea_europaea	-4.8242750168	37.450314549
Olea_europaea	15.991204824	41.257123663
Olea_europaea	-5.4527954943	37.752744168
Olea_europaea	-3.5256581948	38.12129254
Olea_europaea	-6.1342973975	38.782481062
Olea_europaea	36.279406388	36.086678792
Olea_europaea	16.175876249	39.568380394
Olea_europaea	12.742766298	37.6333321
Olea_europaea	-2.6436571767	38.527977382
Olea_europaea	-5.4381954552	36.976816613
Olea_europaea	-5.0640134226	39.146728287
Olea_europaea	11.41105078	43.629790567
Olea_europaea	0.9609358725	41.5204526
Olea_europaea	-4.8653933529	37.335869965
Olea_europaea	-8.7735932101	39.318323136
Olea_europaea	27.443925811	38.751314647
Olea_europaea	26.911040893	39.43652664
Olea_europaea	22.668308176	36.923437128
Olea_europaea	22.048549021	37.105804073
Olea_europaea	17.533178213	40.676398543
Olea_europaea	21.765833781	38.344365403
Olea_europaea	24.949745118	35.07605195
Olea_europaea	-4.5155005956	37.169606842
Olea_europaea	27.741979054	38.017015881
Olea_europaea	0.6330367745	41.366461276
Olea_europaea	21.497708552	37.687236875
Olea_europaea	-7.005676557	39.013119316
Olea_europaea	18.26269598	40.038595129
Olea_europaea	-4.3834487495	37.95421164
Olea_europaea	29.439427844	40.045275756
Olea_europaea	11.321642957	43.543229127
Olea_europaea	-3.5540152483	37.791041704
Olea_europaea	22.616285341	37.900910217
Olea_europaea	-3.933712085	39.213577295
Olea_europaea	23.391250567	40.317152511
Olea_europaea	13.923473425	42.268867317
Olea_europaea	-3.754082736	37.31166394
Olea_europaea	20.700248241	39.2556673
Olea_europaea	21.723023758	37.50222694
Olea_europaea	27.76766929	40.42611817
Olea_europaea	-5.0851058524	40.206009815
Olea_europaea	-4.0996645638	37.767161699
Olea_europaea	-3.2119984249	38.206905944
Olea_europaea	-5.6177587826	39.405155533
Olea_europaea	22.949420476	38.742618083
Olea_europaea	-5.7520053129	37.945355389
Olea_europaea	22.732387008	38.529153862
Olea_europaea	21.76163072	38.089922698
Olea_europaea	-4.8184789692	38.124339716
Olea_europaea	22.556551953	36.8983883
Olea_europaea	0.3542359534	41.19521315
Olea_europaea	-4.4350880443	37.3813044
Olea_europaea	12.667947541	42.009886516
Olea_europaea	16.681857033	38.970384947
Olea_europaea	-4.3346844439	37.544445971
Olea_europaea	11.666478099	43.557899748
Olea_europaea	25.302063762	35.10645448
Olea_europaea	15.687238782	40.95614144
Olea_europaea	-5.5317527593	36.79072687
Olea_europaea	17.980673646	40.428501411
Olea_europaea	-6.4609374868	38.692691478
Olea_europaea	-3.2611774505	37.93011284
Olea_europaea	-3.130358108	38.301315522
Olea_europaea	10.422281433	43.791707406
Olea_europaea	-5.0468823743	37.873245915
Olea_europaea	16.815241699	40.858695131
Olea_europaea	-4.7027959713	39.741651425
Olea_europaea	-6.9507252408	41.346496923
Olea_europaea	-4.8264217836	37.636231054
Olea_europaea	-5.128140437	37.640061438
Olea_europaea	21.677220188	37.75378463
Olea_europaea	12.905077623	41.615187795
Olea_europaea	-4.9636600927	37.248204722
Olea_europaea	-4.6699393641	37.393625241
Olea_europaea	-3.5307352035	38.496113833
Olea_europaea	16.155367448	38.196802228
Olea_europaea	13.553829587	41.26879495
Olea_europaea	0.4747429426	40.712835775
Olea_europaea	-3.2694627402	38.006735646
Olea_europaea	-4.8552856985	37.009792548
Olea_europaea	-5.3957916119	37.164211112
Olea_europaea	13.24951649	41.508839134
Olea_europaea	22.695956613	37.699547701
Olea_europaea	14.466600703	41.753126851
Olea_europaea	-3.7844867142	37.263387259
Olea_europaea	12.651584246	42.416474771
Olea_europaea	18.276995351	39.966037663
Olea_europaea	-4.3344816735	37.584575438
Olea_europaea	17.646169539	40.581464552
Olea_europaea	-3.1872765628	38.203624934
Olea_europaea	-2.8869988752	39.070218456
Olea_europaea	-3.0429894817	38.014721193
Olea_europaea	-3.6992403111	37.250627419
Olea_europaea	-8.0831639143	38.958410458
Olea_europaea	26.104990691	35.116136028
Olea_europaea	16.460419126	39.889585044
Olea_europaea	23.25707925	40.255157749
Olea_europaea	-3.5083230374	37.845938502
Olea_europaea	-4.1717350526	37.206311589
Olea_europaea	13.144610164	41.527334924
Olea_europaea	-4.7688159991	37.18903305
Olea_europaea	-3.9595828171	37.413583992
Olea_europaea	-3.1152766511	37.815181444
Olea_europaea	-4.2552283008	37.299520886
Olea_europaea	-8.834805586	38.5319491
Olea_europaea	-6.3269057313	38.734542707
Olea_europaea	17.808701998	40.471309835
Olea_europaea	27.151613005	39.051020036
Olea_europaea	-4.0364614382	37.230489668
Olea_europaea	22.908348775	38.957882299
Olea_europaea	-4.2447250053	36.939075525
Olea_europaea	-3.0899382232	38.025346524
Olea_europaea	-4.1674192343	37.936829209
Olea_europaea	-3.8235628349	39.134081182
Olea_europaea	13.943851645	42.42195236
Olea_europaea	15.969167895	38.44292223
Olea_europaea	19.835650775	39.668954436
Olea_europaea	24.798645846	35.337250669
Olea_europaea	22.30377082	36.844938077
Olea_europaea	17.5079843	40.41308853
Olea_europaea	-2.8740218196	40.291160852
Olea_europaea	-4.2235323061	37.749171852
Olea_europaea	-6.1939750167	40.303330224
Olea_europaea	25.006038896	35.035193276
Olea_europaea	16.403045384	38.417495658
Olea_europaea	19.669679887	39.735271151
Olea_europaea	17.343544835	40.83553814
Olea_europaea	-4.1960712006	37.532133362
Olea_europaea	27.815121682	37.186942478
Olea_europaea	-3.8092438368	37.274270347
Olea_europaea	-7.1710761237	40.294538004
Olea_europaea	14.661375119	45.00546003
Olea_europaea	-3.9744914529	37.328933172
Olea_europaea	-4.5209215352	38.080339355
Olea_europaea	-4.9084671499	37.352073503
Olea_europaea	22.628682863	38.810088287
Olea_europaea	-3.280582268	38.075964294
Olea_europaea	22.485270151	36.796522262
Olea_europaea	8.5711971493	39.974721035
Olea_europaea	21.79461802	36.883032565
Olea_europaea	17.936125065	40.483020513
Olea_europaea	8.33800934	40.605870983
Olea_europaea	15.889177451	38.419105666
Olea_europaea	-3.1787811092	37.757728548
Olea_europaea	27.922380768	38.0972301
Olea_europaea	0.3671401925	40.538980751
Olea_europaea	27.701519608	40.483284186
Olea_europaea	17.634017359	40.464442516
Olea_europaea	0.7082941984	41.259632782
Olea_europaea	-0.7483542053	39.690610431
Olea_europaea	-1.6504660169	42.531368916
Olea_europaea	-4.3038595356	36.939997427
Olea_europaea	-3.9875936251	37.14536859
Olea_europaea	11.42008609	43.808096363
Olea_europaea	-2.9515333269	39.423004755
Olea_europaea	-2.460397929	40.485252166
Olea_europaea	16.534535695	41.172341296
Olea_europaea	13.230394935	37.508841732
Olea_europaea	13.899937192	41.498500174
Olea_europaea	36.189048958	36.889123258
Olea_europaea	-3.2862500741	37.847934267
Olea_europaea	-4.5209782905	37.439024596
Olea_europaea	15.015218517	37.170263318
Olea_europaea	16.159277579	38.98799876
Olea_europaea	-8.3302451524	37.974213609
Olea_europaea	-3.7977285149	37.907199845
Olea_europaea	22.37686865	36.626967477
Olea_europaea	-4.3672031626	37.589552428
Olea_europaea	-7.5667228837	38.856195216
Olea_europaea	15.189946807	40.574033868
Olea_europaea	28.796116649	40.323226492
Olea_europaea	-0.7835987625	38.832813634
Olea_europaea	-6.6672590095	38.671387014
Olea_europaea	-3.7390629051	37.831317203
Olea_europaea	-5.8390013848	38.347843362
Olea_europaea	-4.015758947	39.735639582
Olea_europaea	27.016888013	39.392980581
Olea_europaea	-5.7486624049	37.517144396
Olea_europaea	-7.7224429674	38.786143091
Olea_europaea	14.911097885	41.59680108
Olea_europaea	-4.9782711374	37.301369819
Olea_europaea	33.303992665	34.946367346
Olea_europaea	27.527070508	38.456142131
Olea_europaea	-4.1887025901	37.217255004
Olea_europaea	-5.1769828253	38.247536202
Olea_europaea	0.7084631884	40.90738186
Olea_europaea	12.4029328	43.12839635
Olea_europaea	18.38389614	40.122850057
Olea_europaea	0.6507363283	41.31288588
Olea_europaea	36.234953459	36.094946479
Olea_europaea	-3.4019834631	37.681273994
Olea_europaea	-6.1095133678	37.398603649
Olea_europaea	26.169795772	39.239770266
Olea_europaea	22.479009546	36.923388042
Olea_europaea	1.2035949594	41.30957033
Olea_europaea	-6.0845849648	37.353372545
Olea_europaea	7.9511059488	43.883849987
Olea_europaea	-7.4692939301	38.199947858
Olea_europaea	-3.8886771246	39.698207796
Olea_europaea	17.227317508	40.939169751
Olea_europaea	14.504453801	42.160979696
Olea_europaea	17.418388161	40.835028133
Olea_europaea	-3.5593101174	38.009646747
Olea_europaea	-3.0219614018	38.127159845
Olea_europaea	-3.9207539654	37.619964737
Olea_europaea	-2.9129548968	37.651498528
Olea_europaea	-6.3647596219	38.288486804
Olea_europaea	22.728851354	38.406567432
Olea_europaea	11.55011787	43.403896872
Olea_europaea	15.783974082	39.924548912
Olea_europaea	-4.017213582	36.794695411
Olea_europaea	-4.7177638402	37.096153016
Olea_europaea	15.204638797	40.142028404
Olea_europaea	-4.1094394357	37.761498829
Olea_europaea	20.798027234	39.291207699
Olea_europaea	-8.1145365935	39.482516768
Olea_europaea	-4.1285785304	37.748053945
Olea_europaea	14.388480847	37.479940172
Olea_europaea	22.203180519	36.923111777
Olea_europaea	-2.7806910168	40.269316745
Olea_europaea	-6.1058653714	39.274150791
Olea_europaea	-7.2092942927	41.35191882
Olea_europaea	-6.6958136764	38.654605457
Olea_europaea	-3.4077031959	38.024436029
Olea_europaea	17.250287517	40.952360551
Olea_europaea	-5.0310005227	37.338760179
Olea_europaea	-1.5957060866	39.418095669
Olea_europaea	-3.9849686619	37.552401311
Olea_europaea	7.9152920115	43.896457762
Olea_europaea	-3.8707847952	37.601938595
Olea_europaea	-4.4883906352	37.078053383
Olea_europaea	22.994876875	39.034762236
Olea_europaea	-3.0683268358	37.838994191
Olea_europaea	28.272577006	37.939648645
Olea_europaea	-6.9474972417	40.814733327
Olea_europaea	-3.9715794141	37.738094959
Olea_europaea	-7.8919386233	39.066358901
Olea_europaea	13.132674053	37.526245706
Olea_europaea	25.037794078	35.169224343
Olea_europaea	16.458713911	40.510661973
Olea_europaea	18.1980707	39.914497254
Olea_europaea	0.686264454	41.449973995
Olea_europaea	26.342058188	40.004096628
Olea_europaea	-5.3931669588	39.07110982
Olea_europaea	26.279250798	39.256237147
Olea_europaea	21.929159969	37.315278564
Olea_europaea	12.233069428	42.410636474
Olea_europaea	-4.7716468697	38.188125665
Olea_europaea	-8.0967556855	38.550933159
Olea_europaea	-7.9193551767	38.010115819
Olea_europaea	13.614428406	37.425002654
Olea_europaea	-3.8799487875	37.96005672
Olea_europaea	0.7492246903	41.32143609
Olea_europaea	-8.6351839023	39.458821895
Olea_europaea	26.957498229	39.634909086
Olea_europaea	-3.1084434476	38.093305008
Olea_europaea	16.773915509	40.984777613
Olea_europaea	27.401804409	37.858421668
Olea_europaea	-6.9884146458	37.395355648
Olea_europaea	24.995954781	35.028991455
Olea_europaea	-3.9786761367	37.622985979
Olea_europaea	29.708485519	40.488040749
Olea_europaea	23.040927414	36.557982668
Olea_europaea	-7.9999111443	37.909502582
Olea_europaea	-7.7601023738	38.580290536
Olea_europaea	-3.9630029253	37.506059688
Olea_europaea	-4.518754919	37.591341809
Olea_europaea	-7.7655472661	38.939368967
Olea_europaea	2.7313009235	39.792433134
Olea_europaea	29.11110496	40.243631106
Olea_europaea	-3.3833084455	38.064475144
Olea_europaea	-3.6934963164	37.27057269
Olea_europaea	11.143175989	43.628643641
Olea_europaea	-3.968822642	37.837475032
Olea_europaea	-7.3859389988	38.922512468
Olea_europaea	16.188402887	38.176472886
Olea_europaea	-2.9743415327	37.661067034
Olea_europaea	-3.6202073354	38.050795282
Olea_europaea	16.261536223	40.472565129
Olea_europaea	16.648062659	41.027900844
Olea_europaea	16.667232565	38.99595817
Olea_europaea	23.292492471	38.026162901
Olea_europaea	29.421001271	40.416026417
Olea_europaea	27.586892471	38.805455254
Olea_europaea	17.489571736	40.748178655
Olea_europaea	-5.6431781173	37.93169456
Olea_europaea	-4.2180644578	37.889327807
Olea_europaea	22.417846788	39.870813468
Olea_europaea	27.672719183	39.008385683
Olea_europaea	27.056761105	39.649568959
Olea_europaea	-5.6559363259	37.646890473
Olea_europaea	-3.9347571588	37.252327113
Olea_europaea	14.682081343	42.122234033
Olea_europaea	15.960358325	38.315765388
Olea_europaea	26.853296621	39.338706548
Olea_europaea	22.550906341	40.032109021
Olea_europaea	23.064111219	36.512229936
Olea_europaea	18.155121287	40.048462699
Olea_europaea	29.397511069	36.652605459
Olea_europaea	-4.8855534314	37.330674633
Olea_europaea	-5.3059557142	37.36122804
Olea_europaea	-6.3594239573	37.360876043
Olea_europaea	-3.5781162462	37.466959063
Olea_europaea	-4.5142260778	37.210942961
Olea_europaea	-7.0439932108	37.323925668
Olea_europaea	15.386901009	40.661163203
Olea_europaea	-2.6201396452	38.490544418
Olea_europaea	-4.1517902779	37.324328125
Olea_europaea	14.443571695	40.670477338
Olea_europaea	-6.1044902507	38.549525919
Olea_europaea	-0.9696328158	39.71346233
Olea_europaea	13.665299523	37.28108909
Olea_europaea	-4.4427725835	37.248783392
Olea_europaea	-0.7167804084	38.970617318
Olea_europaea	13.315585974	37.477068251
Olea_europaea	-4.854291156	37.224017268
Olea_europaea	28.902965429	40.348759003
Olea_europaea	18.245375453	39.865886781
Olea_europaea	37.692377998	37.004087459
Olea_europaea	-4.4441857246	37.531331463
Olea_europaea	27.668752854	39.145454985
Olea_europaea	-3.2072214629	37.853291478
Olea_europaea	-0.780160605	38.702874298
Olea_europaea	11.315018363	43.524887836
Olea_europaea	-3.2350768465	38.040432474
Olea_europaea	-4.8788579793	37.204258887
Olea_europaea	-3.9280875752	36.940934529
Olea_europaea	8.0128299724	44.083810913
Olea_europaea	14.689652389	37.432825498
Olea_europaea	24.128244119	38.41082729
Olea_europaea	8.860382817	39.708055059
Olea_europaea	-4.9774706118	37.739359349
Olea_europaea	-4.2588473124	37.63398452
Olea_europaea	17.492223208	40.687413394
Olea_europaea	23.774626265	38.537811265
Olea_europaea	26.748747748	39.269212749
Olea_europaea	27.309594579	40.722390702
Olea_europaea	15.276110397	40.245886912
Olea_europaea	-2.0168778366	42.277786939
Olea_europaea	26.236739034	39.833051324
Olea_europaea	-3.3821184158	37.393526679
Olea_europaea	-5.9610971616	37.245311789
Olea_europaea	-3.6510306057	37.69339928
Olea_europaea	23.463209562	40.930916517
Olea_europaea	14.400182083	44.982341964
Olea_europaea	-3.7741053123	38.118998655
Olea_europaea	-6.7359721224	37.950153434
Olea_europaea	12.412011535	42.529190714
Olea_europaea	-0.7439139806	39.709914072
Olea_europaea	19.755816233	41.192605152
Olea_europaea	17.407118661	40.859383023
Olea_europaea	-3.9592551902	38.001984392
Olea_europaea	11.915083364	43.494556991
Olea_europaea	27.773199048	37.220791207
Olea_europaea	15.298621738	38.148250032
Olea_europaea	-3.6014744847	37.812364353
Olea_europaea	36.334140158	36.13514834
Olea_europaea	-3.2294346347	37.60051815
Olea_europaea	-2.9714686178	37.71320333
Olea_europaea	-5.1027337613	39.093455108
Olea_europaea	16.159738952	38.179819146
Olea_europaea	0.7177602722	41.43216566
Olea_europaea	-4.1939941195	37.869870681
Olea_europaea	-2.5976460671	40.337955935
Olea_europaea	-0.6731132874	38.988319709
Olea_europaea	-3.1855212425	38.16537676
Olea_europaea	11.91129602	43.417732574
Olea_europaea	8.5787539948	40.243591498
Olea_europaea	-5.4814668135	37.202766578
Olea_europaea	22.499587081	36.782132257
Olea_europaea	1.1874960166	41.134978417
Olea_europaea	-4.8743392459	36.995645456
Olea_europaea	-4.3267798522	36.926055068
Olea_europaea	-3.9993339631	37.912117056
Olea_europaea	-4.7366882911	37.241329246
Olea_europaea	16.803575001	38.941059701
Olea_europaea	18.056225488	40.466524428
Olea_europaea	15.245629823	41.698011841
Olea_europaea	-3.5414351404	38.015796335
Olea_europaea	-4.7149359074	39.575126545
Olea_europaea	-5.4702272917	37.206228061
Olea_europaea	-4.5455383036	37.220216621
Olea_europaea	-7.6376203627	37.989974631
Olea_europaea	22.468940216	39.859184915
Olea_europaea	37.279701134	36.829774162
Olea_europaea	-5.4964384215	37.037255368
Olea_europaea	-3.7466322884	38.06367858
Olea_europaea	20.165820378	39.221598383
Olea_europaea	14.080691157	37.461763344
Olea_europaea	-2.7448417329	38.413790289
Olea_europaea	-4.9069877031	37.18552663
Olea_europaea	15.999811847	41.111788345
Olea_europaea	-7.3695929247	37.994131336
Olea_europaea	-8.0646123329	38.165772766
Olea_europaea	12.562452742	43.363079635
Olea_europaea	20.322664761	39.547104977
Olea_europaea	-7.1000044191	41.528758641
Olea_europaea	27.707121007	38.988675605
Olea_europaea	-3.8544381697	37.813248852
Olea_europaea	-4.7569354524	38.908023206
Olea_europaea	-7.1822866636	41.462686285
Olea_europaea	-5.0485274275	37.189781857
Olea_europaea	-6.9011754615	41.313513064
Olea_europaea	-4.131624522	39.168312743
Olea_europaea	-4.4398648204	37.340361607
Olea_europaea	16.810207493	40.934308022
Olea_europaea	14.808100109	38.075552201
Olea_europaea	-3.0137393172	38.793283058
Olea_europaea	-3.8985630566	37.964335538
Olea_europaea	27.504455163	37.962164396
Olea_europaea	-3.4585532452	37.563241416
Olea_europaea	15.04049079	40.217529835
Olea_europaea	16.076697561	41.714185385
Olea_europaea	3.1508307533	42.29602689
Olea_europaea	27.30742838	37.479781735
Olea_europaea	-4.6219599613	37.264400342
Olea_europaea	-4.2123764359	37.2186379
Olea_europaea	-4.0435212068	39.837181179
Olea_europaea	11.084815892	42.882359317
Olea_europaea	-2.7786856304	38.398070813
Olea_europaea	20.792369735	39.300976173
Olea_europaea	26.222009433	39.776193129
Olea_europaea	-5.0360280181	36.871510653
Olea_europaea	23.717099534	39.920805803
Olea_europaea	-3.8705528575	37.238435137
Olea_europaea	13.674935823	41.382826996
Olea_europaea	18.057080162	40.145530507
Olea_europaea	11.354197981	43.780959096
Olea_europaea	16.384655022	40.834869646
Olea_europaea	13.197679272	41.757104724
Olea_europaea	16.682424756	42.980403355
Olea_europaea	26.959473946	39.473091256
Olea_europaea	26.440830196	38.98896739
Olea_europaea	-3.5829205597	37.905137181
Olea_europaea	-4.4713850872	37.546128823
Olea_europaea	-4.911474018	37.053019178
Olea_europaea	17.383854505	40.516648357
Olea_europaea	-3.7907900477	37.901626852
Olea_europaea	-4.5355215564	36.940003083
Olea_europaea	17.371814218	40.873307816
Olea_europaea	0.403621097	40.703044343
Olea_europaea	27.607646506	37.963169454
Olea_europaea	-4.0858489787	36.808311577
[truncated: 5,491 more rows]
