# Supplementary material for: Projected shifts in climatic suitability of olive (Olea europaea L.) in the Mediterranean
Source: Front Plant Sci. 2026 Mar 13;17:1743577. doi: 10.3389/fpls.2026.1743577 (PMC13021889; doi:10.3389/fpls.2026.1743577)
Supplement: Supplementary file 3 [file Table2.xlsx]

## Sheet: Foglio1
Model	Mean_AUC_ratio	pval_pROC	Omission_rate_at_5%	AICc	delta_AICc	W_AICc	num_parameters
M_0.1_F_lq_Set_1	1.78972	0	0.0506499	222665	2001.61	0	11
M_0.1_F_lq_Set_10	1.77104	0	0.0506499	224082	3418.59	0	12
M_0.1_F_lq_Set_11	1.78586	0	0.0506499	222578	1915.06	0	12
M_0.1_F_lq_Set_12	1.78658	0	0.0506499	222588	1924.53	0	12
M_0.1_F_lq_Set_13	1.7782	0	0.0506499	222537	1873.69	0	12
M_0.1_F_lq_Set_14	1.7737	0	0.0506499	223657	2993.76	0	12
M_0.1_F_lq_Set_15	1.79373	0	0.0506499	222431	1768.11	0	12
M_0.1_F_lq_Set_16	1.77416	0	0.0506499	223172	2509.25	0	12
M_0.1_F_lq_Set_17	1.78533	0	0.0506499	222989	2326.23	0	12
M_0.1_F_lq_Set_18	1.77279	0	0.0506499	223840	3176.72	0	11
M_0.1_F_lq_Set_19	1.75992	0	0.0506499	225219	4555.66	0	12
M_0.1_F_lq_Set_2	1.77406	0	0.0506499	223216	2552.82	0	12
M_0.1_F_lq_Set_20	1.7896	0	0.0506499	222883	2219.6	0	12
M_0.1_F_lq_Set_21	1.78515	0	0.0506499	223074	2411.41	0	12
M_0.1_F_lq_Set_22	1.69388	0	0.0506499	226282	5619.08	0	12
M_0.1_F_lq_Set_23	1.68485	0	0.0506499	226873	6209.78	0	12
M_0.1_F_lq_Set_24	1.69789	0	0.0506499	226269	5606.43	0	12
M_0.1_F_lq_Set_25	1.64988	0	0.0506499	227846	7182.57	0	12
M_0.1_F_lq_Set_26	1.69868	0	0.0506499	226317	5654.31	0	12
M_0.1_F_lq_Set_27	1.69899	0	0.0506499	226263	5600	0	12
M_0.1_F_lq_Set_28	1.68333	0	0.0506499	226857	6193.72	0	12
M_0.1_F_lq_Set_29	1.79053	0	0.0506499	222185	1522.09	0	14
M_0.1_F_lq_Set_3	1.77684	0	0.0506499	223806	3142.53	0	12
M_0.1_F_lq_Set_30	1.79068	0	0.0506499	222643	1980.13	0	14
M_0.1_F_lq_Set_31	1.78571	0	0.0506499	222806	2143.18	0	14
M_0.1_F_lq_Set_32	1.7801	0	0.0506499	223176	2512.71	0	14
M_0.1_F_lq_Set_33	1.79886	0	0.0506499	221933	1270.38	2.16107e-279	14
M_0.1_F_lq_Set_34	1.78853	0	0.0506499	222389	1725.95	0	14
M_0.1_F_lq_Set_35	1.7871	0	0.0506499	222710	2047.37	0	14
M_0.1_F_lq_Set_36	1.69644	0	0.0506499	226580	5916.82	0	14
M_0.1_F_lq_Set_37	1.79308	0	0.0506499	221992	1328.92	4.21898e-292	16
M_0.1_F_lq_Set_4	1.78141	0	0.0506499	223310	2646.75	0	12
M_0.1_F_lq_Set_5	1.77627	0	0.0506499	223657	2993.97	0	12
M_0.1_F_lq_Set_6	1.77123	0	0.0506499	225522	4858.68	0	12
M_0.1_F_lq_Set_7	1.79456	0	0.0506499	222124	1460.89	9.3526626757748e-321	11
M_0.1_F_lq_Set_8	1.79859	0	0.0506499	222374	1711.16	0	12
M_0.1_F_lq_Set_9	1.77802	0	0.0506499	223591	2928.05	0	12
M_0.1_F_lqp_Set_1	1.78748	0	0.0506499	221390	727	2.16726e-161	22
M_0.1_F_lqp_Set_10	1.76956	0	0.0506499	222454	1790.78	0	25
M_0.1_F_lqp_Set_11	1.80395	0	0.0506499	221553	889.475	1.13859e-196	20
M_0.1_F_lqp_Set_12	1.81062	0	0.0506499	221295	632.011	9.21967e-141	23
M_0.1_F_lqp_Set_13	1.79708	0	0.0506499	221687	1024.27	6.12402e-226	20
M_0.1_F_lqp_Set_14	1.79287	0	0.0506499	221903	1239.48	1.13785e-272	20
M_0.1_F_lqp_Set_15	1.81254	0	0.0506499	221441	778.213	1.6571e-172	19
M_0.1_F_lqp_Set_16	1.78232	0	0.0506499	221134	470.942	8.77388e-106	21
M_0.1_F_lqp_Set_17	1.78697	0	0.0506499	221538	875.088	1.53016e-193	24
M_0.1_F_lqp_Set_18	1.78618	0	0.0506499	222247	1584.13	0	22
M_0.1_F_lqp_Set_19	1.79113	0	0.0506499	222332	1668.89	0	25
M_0.1_F_lqp_Set_2	1.80056	0	0.0506499	221564	901.032	3.57288e-199	22
M_0.1_F_lqp_Set_20	1.79088	0	0.0506499	221463	800.207	2.80285e-177	23
M_0.1_F_lqp_Set_21	1.80355	0	0.0506499	221265	602.128	2.88864e-134	23
M_0.1_F_lqp_Set_22	1.74348	0	0.0506499	224713	4049.98	0	24
M_0.1_F_lqp_Set_23	1.75649	0	0.0506499	224667	4003.92	0	22
M_0.1_F_lqp_Set_24	1.75688	0	0.0506499	224768	4104.93	0	24
M_0.1_F_lqp_Set_25	1.71359	0	0.0502017	225126	4462.98	0	27
M_0.1_F_lqp_Set_26	1.7594	0	0.0506499	225187	4523.77	0	21
M_0.1_F_lqp_Set_27	1.73651	0	0.0506499	223814	3150.79	0	22
M_0.1_F_lqp_Set_28	1.70412	0	0.0506499	224387	3724.18	0	24
M_0.1_F_lqp_Set_29	1.8003	0	0.0506499	220987	324.253	6.4008e-74	28
M_0.1_F_lqp_Set_3	1.79536	0	0.0506499	221678	1014.91	6.81866e-224	21
M_0.1_F_lqp_Set_30	1.79779	0	0.0506499	221113	449.575	3.92828e-101	23
M_0.1_F_lqp_Set_31	1.80153	0	0.0506499	221273	609.913	5.99896e-136	27
M_0.1_F_lqp_Set_32	1.78816	0	0.0506499	221604	940.537	9.65308e-208	28
M_0.1_F_lqp_Set_33	1.80424	0	0.0506499	220947	283.648	4.23571e-65	27
M_0.1_F_lqp_Set_34	1.80542	0	0.0506499	220932	269.463	5.10383e-62	28
M_0.1_F_lqp_Set_35	1.78794	0	0.0506499	220663	0	0.00166389	30
M_0.1_F_lqp_Set_36	1.74302	0	0.0506499	224423	3759.77	0	27
M_0.1_F_lqp_Set_37	1.80294	0	0.0506499	220847	184.187	1.68577e-43	31
M_0.1_F_lqp_Set_4	1.783	0	0.0506499	221890	1226.91	6.34967e-270	21
M_0.1_F_lqp_Set_5	1.78883	0	0.0506499	221691	1027.55	1.24255e-226	23
M_0.1_F_lqp_Set_6	1.76163	0	0.0506499	224729	4066.2	0	24
M_0.1_F_lqp_Set_7	1.79527	0	0.0506499	221448	785.063	5.63883e-174	23
M_0.1_F_lqp_Set_8	1.79158	0	0.0506499	221851	1187.83	1.95699e-261	23
M_0.1_F_lqp_Set_9	1.79105	0	0.0506499	223003	2340.03	0	20
M_0.1_F_q_Set_1	1.60588	0	0.0506499	232706	12043.2	0	6
M_0.1_F_q_Set_10	1.53716	0	0.0506499	234498	13834.9	0	6
M_0.1_F_q_Set_11	1.60018	0	0.0506499	232646	11982.8	0	6
M_0.1_F_q_Set_12	1.63958	0	0.0506499	231607	10943.8	0	5
M_0.1_F_q_Set_13	1.5888	0	0.0506499	232771	12108.5	0	6
M_0.1_F_q_Set_14	1.63933	0	0.0506499	231278	10614.5	0	6
M_0.1_F_q_Set_15	1.58201	0	0.0506499	233472	12809.5	0	6
M_0.1_F_q_Set_16	1.42013	0	0.0506499	237692	17029.2	0	6
M_0.1_F_q_Set_17	1.44121	0	0.0506499	237925	17261.5	0	6
M_0.1_F_q_Set_18	1.41681	0	0.0506499	237571	16908.1	0	6
M_0.1_F_q_Set_19	1.45963	0	0.0506499	240107	19444.2	0	6
M_0.1_F_q_Set_2	1.58253	0	0.0506499	233031	12367.9	0	6
M_0.1_F_q_Set_20	1.36325	0	0.0506499	241244	20580.7	0	6
M_0.1_F_q_Set_21	1.43844	0	0.0506499	237631	16968.2	0	6
M_0.1_F_q_Set_22	1.57534	0	0.0506499	233449	12786.3	0	6
M_0.1_F_q_Set_23	1.6067	0	0.0506499	232460	11797.3	0	6
M_0.1_F_q_Set_24	1.60081	0	0.0506499	232661	11997.5	0	6
M_0.1_F_q_Set_25	1.6124	0	0.0506499	231785	11122.2	0	6
M_0.1_F_q_Set_26	1.56001	0	0.0506499	233874	13210.9	0	6
M_0.1_F_q_Set_27	1.61567	0	0.0506499	231757	11093.8	0	6
M_0.1_F_q_Set_28	1.44034	0	0.0506499	237539	16876	0	6
M_0.1_F_q_Set_29	1.60421	0	0.0506499	232531	11868.4	0	7
M_0.1_F_q_Set_3	1.61639	0	0.0506499	233933	13269.8	0	6
M_0.1_F_q_Set_30	1.64128	0	0.0506499	231586	10923.1	0	7
M_0.1_F_q_Set_31	1.61749	0	0.0506499	231979	11316.5	0	7
M_0.1_F_q_Set_32	1.64869	0	0.0506499	231144	10480.8	0	7
M_0.1_F_q_Set_33	1.59317	0	0.0470641	233373	12709.5	0	7
M_0.1_F_q_Set_34	1.6409	0	0.0506499	231283	10619.7	0	7
M_0.1_F_q_Set_35	1.43587	0	0.0506499	237373	16710	0	7
M_0.1_F_q_Set_36	1.61705	0	0.0506499	231729	11066.1	0	7
M_0.1_F_q_Set_37	1.64741	0	0.0506499	231158	10494.8	0	8
M_0.1_F_q_Set_4	1.60833	0	0.0506499	232609	11945.5	0	6
M_0.1_F_q_Set_5	1.64201	0	0.0506499	231582	10918.7	0	6
M_0.1_F_q_Set_6	1.63098	0	0.0506499	232017	11353.6	0	6
M_0.1_F_q_Set_7	1.48517	0	0.0506499	236496	15832.7	0	6
M_0.1_F_q_Set_8	1.55736	0	0.0506499	234079	13415.5	0	6
M_0.1_F_q_Set_9	1.53566	0	0.0506499	234918	14255.1	0	6
M_0.25_F_lq_Set_1	1.79077	0	0.0506499	223310	2646.91	0	12
M_0.25_F_lq_Set_10	1.77051	0	0.0506499	224559	3896.25	0	10
M_0.25_F_lq_Set_11	1.79008	0	0.0506499	223351	2687.61	0	12
M_0.25_F_lq_Set_12	1.78156	0	0.0506499	223512	2849.23	0	12
M_0.25_F_lq_Set_13	1.77426	0	0.0506499	223876	3212.56	0	12
M_0.25_F_lq_Set_14	1.77057	0	0.0506499	224323	3659.55	0	11
M_0.25_F_lq_Set_15	1.79505	0	0.0506499	223275	2611.79	0	12
M_0.25_F_lq_Set_16	1.77268	0	0.0506499	223869	3206	0	12
M_0.25_F_lq_Set_17	1.78325	0	0.0506499	224024	3360.9	0	11
M_0.25_F_lq_Set_18	1.77155	0	0.0506499	224534	3871.05	0	11
M_0.25_F_lq_Set_19	1.74533	0	0.0506499	225716	5052.77	0	11
M_0.25_F_lq_Set_2	1.7769	0	0.0506499	224226	3563.36	0	12
M_0.25_F_lq_Set_20	1.79166	0	0.0506499	223650	2987.15	0	11
M_0.25_F_lq_Set_21	1.78679	0	0.0506499	223806	3143.25	0	12
M_0.25_F_lq_Set_22	1.68616	0	0.0506499	227294	6630.72	0	12
M_0.25_F_lq_Set_23	1.67338	0	0.0506499	227684	7020.69	0	12
M_0.25_F_lq_Set_24	1.69602	0	0.0506499	227351	6687.96	0	12
M_0.25_F_lq_Set_25	1.63944	0	0.0506499	228526	7862.65	0	12
M_0.25_F_lq_Set_26	1.68917	0	0.0506499	227234	6571.12	0	12
M_0.25_F_lq_Set_27	1.68875	0	0.0506499	226916	6252.84	0	12
M_0.25_F_lq_Set_28	1.67332	0	0.0506499	227579	6916.13	0	12
M_0.25_F_lq_Set_29	1.78727	0	0.0506499	222928	2265.45	0	13
M_0.25_F_lq_Set_3	1.77976	0	0.0506499	224541	3877.87	0	12
M_0.25_F_lq_Set_30	1.78942	0	0.0506499	223477	2813.61	0	13
M_0.25_F_lq_Set_31	1.77854	0	0.0506499	223995	3332.37	0	14
M_0.25_F_lq_Set_32	1.77594	0	0.0506499	224145	3481.95	0	12
M_0.25_F_lq_Set_33	1.79905	0	0.0506499	223302	2638.71	0	13
M_0.25_F_lq_Set_34	1.79425	0	0.0506499	223167	2503.98	0	14
M_0.25_F_lq_Set_35	1.7882	0	0.0506499	223623	2960.19	0	14
M_0.25_F_lq_Set_36	1.68678	0	0.0506499	227078	6414.64	0	14
M_0.25_F_lq_Set_37	1.78941	0	0.0506499	222875	2211.49	0	15
M_0.25_F_lq_Set_4	1.78046	0	0.0506499	224053	3389.73	0	12
M_0.25_F_lq_Set_5	1.77121	0	0.0506499	224309	3645.95	0	11
M_0.25_F_lq_Set_6	1.75859	0	0.0506499	226273	5610.45	0	12
M_0.25_F_lq_Set_7	1.79803	0	0.0506499	223091	2428.08	0	12
M_0.25_F_lq_Set_8	1.79832	0	0.0506499	222988	2324.69	0	11
M_0.25_F_lq_Set_9	1.76562	0	0.0506499	224359	3696.39	0	11
M_0.25_F_lqp_Set_1	1.78586	0	0.0506499	222183	1520.39	0	20
M_0.25_F_lqp_Set_10	1.76491	0	0.0506499	223469	2805.63	0	21
M_0.25_F_lqp_Set_11	1.79099	0	0.0506499	222150	1486.77	0	17
M_0.25_F_lqp_Set_12	1.79296	0	0.0506499	222126	1463.4	3.27071457546905e-321	17
M_0.25_F_lqp_Set_13	1.78985	0	0.0506499	222550	1887.08	0	19
M_0.25_F_lqp_Set_14	1.79747	0	0.0506499	222721	2058.21	0	19
M_0.25_F_lqp_Set_15	1.79386	0	0.0506499	222298	1634.55	0	20
M_0.25_F_lqp_Set_16	1.78614	0	0.0506499	222099	1436.44	2.35589762568506e-315	22
M_0.25_F_lqp_Set_17	1.78243	0	0.0506499	222534	1871.25	0	21
M_0.25_F_lqp_Set_18	1.78157	0	0.0506499	222609	1945.99	0	20
M_0.25_F_lqp_Set_19	1.79057	0	0.0506499	223440	2777.44	0	22
M_0.25_F_lqp_Set_2	1.77992	0	0.0506499	222451	1788.01	0	21
M_0.25_F_lqp_Set_20	1.79568	0	0.0506499	222022	1359.38	1.2894e-298	20
M_0.25_F_lqp_Set_21	1.80651	0	0.0506499	222132	1468.92	2.12448227711736e-322	21
M_0.25_F_lqp_Set_22	1.73959	0	0.0506499	225730	5066.76	0	20
M_0.25_F_lqp_Set_23	1.71816	0	0.0506499	225654	4990.54	0	19
M_0.25_F_lqp_Set_24	1.73111	0	0.0506499	225587	4924.1	0	16
M_0.25_F_lqp_Set_25	1.67394	0	0.0506499	226364	5700.99	0	20
M_0.25_F_lqp_Set_26	1.73236	0	0.0506499	226040	5376.82	0	21
M_0.25_F_lqp_Set_27	1.73034	0	0.0506499	225449	4785.77	0	18
M_0.25_F_lqp_Set_28	1.70292	0	0.048857	225933	5270.18	0	22
M_0.25_F_lqp_Set_29	1.78632	0	0.0506499	222023	1359.49	1.24193e-298	25
M_0.25_F_lqp_Set_3	1.78699	0	0.0506499	222462	1799.2	0	18
M_0.25_F_lqp_Set_30	1.79478	0	0.0506499	221856	1192.53	2.24016e-262	25
M_0.25_F_lqp_Set_31	1.7864	0	0.0506499	222127	1464.41	2.060253743158e-321	24
M_0.25_F_lqp_Set_32	1.79118	0	0.0506499	222369	1705.5	0	24
M_0.25_F_lqp_Set_33	1.79404	0	0.0506499	221870	1207.32	1.38517e-265	24
M_0.25_F_lqp_Set_34	1.79904	0	0.0506499	222105	1441.52	1.93871828790469e-316	22
M_0.25_F_lqp_Set_35	1.78358	0	0.0506499	222023	1360.28	8.50335e-299	25
M_0.25_F_lqp_Set_36	1.73328	0	0.0506499	225601	4937.91	0	23
M_0.25_F_lqp_Set_37	1.79024	0	0.0506499	221819	1156.07	1.88169e-254	27
M_0.25_F_lqp_Set_4	1.78721	0	0.0506499	222573	1909.85	0	19
M_0.25_F_lqp_Set_5	1.78568	0	0.0506499	222680	2017.41	0	20
M_0.25_F_lqp_Set_6	1.75709	0	0.0506499	225120	4456.73	0	19
M_0.25_F_lqp_Set_7	1.78892	0	0.0506499	222032	1369.39	9.05343e-301	20
M_0.25_F_lqp_Set_8	1.7886	0	0.0506499	222403	1739.62	0	21
M_0.25_F_lqp_Set_9	1.78495	0	0.0506499	224100	3436.68	0	21
M_0.25_F_q_Set_1	1.6052	0	0.0506499	232829	12165.6	0	6
M_0.25_F_q_Set_10	1.53445	0	0.0506499	234657	13994.2	0	6
M_0.25_F_q_Set_11	1.59759	0	0.0506499	232756	12093.2	0	6
M_0.25_F_q_Set_12	1.63848	0	0.0506499	231793	11129.6	0	6
M_0.25_F_q_Set_13	1.58542	0	0.0506499	232901	12238.3	0	6
M_0.25_F_q_Set_14	1.63734	0	0.0506499	231448	10784.6	0	6
M_0.25_F_q_Set_15	1.57757	0	0.0506499	233683	13019.6	0	6
M_0.25_F_q_Set_16	1.42161	0	0.0506499	237720	17056.6	0	6
M_0.25_F_q_Set_17	1.44385	0	0.0506499	237963	17300.3	0	6
M_0.25_F_q_Set_18	1.41384	0	0.0506499	237606	16942.7	0	6
M_0.25_F_q_Set_19	1.46027	0	0.0506499	240123	19460.3	0	6
M_0.25_F_q_Set_2	1.57885	0	0.0506499	233138	12474.5	0	6
M_0.25_F_q_Set_20	1.36286	0	0.0506499	241272	20609.4	0	6
M_0.25_F_q_Set_21	1.43829	0	0.0506499	237663	17000.3	0	6
M_0.25_F_q_Set_22	1.5745	0	0.0506499	233549	12885.5	0	6
M_0.25_F_q_Set_23	1.60417	0	0.0506499	232655	11992	0	6
M_0.25_F_q_Set_24	1.59838	0	0.0506499	232814	12151.2	0	6
M_0.25_F_q_Set_25	1.61141	0	0.0506499	231947	11283.9	0	6
M_0.25_F_q_Set_26	1.55419	0	0.0506499	234092	13428.7	0	6
M_0.25_F_q_Set_27	1.61319	0	0.0506499	231943	11279.7	0	6
M_0.25_F_q_Set_28	1.44042	0	0.0506499	237572	16909	0	6
M_0.25_F_q_Set_29	1.60082	0	0.0506499	232647	11984.4	0	7
M_0.25_F_q_Set_3	1.61201	0	0.0506499	234068	13405.3	0	6
M_0.25_F_q_Set_30	1.64108	0	0.0506499	231776	11113.5	0	7
M_0.25_F_q_Set_31	1.61192	0	0.0506499	232141	11477.9	0	7
M_0.25_F_q_Set_32	1.64497	0	0.0506499	231325	10661.6	0	7
M_0.25_F_q_Set_33	1.58782	0	0.0506499	233601	12937.6	0	7
M_0.25_F_q_Set_34	1.63796	0	0.0506499	231462	10799.1	0	7
M_0.25_F_q_Set_35	1.43586	0	0.0506499	237411	16747.6	0	7
M_0.25_F_q_Set_36	1.61468	0	0.0506499	231919	11255.7	0	7
M_0.25_F_q_Set_37	1.64377	0	0.0506499	231346	10683.4	0	8
M_0.25_F_q_Set_4	1.60579	0	0.0506499	232730	12066.9	0	6
M_0.25_F_q_Set_5	1.63999	0	0.0506499	231762	11098.9	0	6
M_0.25_F_q_Set_6	1.62701	0	0.0506499	232184	11521.1	0	6
M_0.25_F_q_Set_7	1.48106	0	0.0506499	236625	15962.2	0	6
M_0.25_F_q_Set_8	1.55408	0	0.0506499	234319	13655.5	0	6
M_0.25_F_q_Set_9	1.53424	0	0.0506499	235142	14479.3	0	6
M_0.5_F_lq_Set_1	1.78751	0	0.0506499	224511	3848.41	0	12
M_0.5_F_lq_Set_10	1.77198	0	0.0506499	225467	4803.66	0	11
M_0.5_F_lq_Set_11	1.78386	0	0.0506499	224674	4010.76	0	12
M_0.5_F_lq_Set_12	1.77838	0	0.0506499	224823	4160.31	0	11
M_0.5_F_lq_Set_13	1.76659	0	0.0506499	225184	4521.01	0	12
M_0.5_F_lq_Set_14	1.77733	0	0.0506499	225336	4673.36	0	11
M_0.5_F_lq_Set_15	1.79476	0	0.0506499	224707	4043.57	0	11
M_0.5_F_lq_Set_16	1.77366	0	0.0506499	225079	4415.64	0	10
M_0.5_F_lq_Set_17	1.77449	0	0.0506499	224909	4245.58	0	11
M_0.5_F_lq_Set_18	1.76351	0	0.0506499	226031	5367.59	0	11
M_0.5_F_lq_Set_19	1.73462	0	0.0506499	226624	5960.91	0	11
M_0.5_F_lq_Set_2	1.77159	0	0.0506499	225642	4979.08	0	11
M_0.5_F_lq_Set_20	1.78259	0	0.0506499	224860	4196.5	0	11
M_0.5_F_lq_Set_21	1.77494	0	0.0506499	225100	4437.44	0	11
M_0.5_F_lq_Set_22	1.66507	0	0.0506499	228340	7676.48	0	12
M_0.5_F_lq_Set_23	1.66451	0	0.0506499	229003	8339.85	0	11
M_0.5_F_lq_Set_24	1.68129	0	0.0506499	228661	7998.19	0	11
M_0.5_F_lq_Set_25	1.63072	0	0.0506499	229589	8926.11	0	10
M_0.5_F_lq_Set_26	1.67131	0	0.0506499	228544	7880.55	0	10
M_0.5_F_lq_Set_27	1.67292	0	0.0506499	228434	7770.58	0	11
M_0.5_F_lq_Set_28	1.6743	0	0.0506499	228737	8073.62	0	11
M_0.5_F_lq_Set_29	1.78678	0	0.0506499	224361	3697.98	0	14
M_0.5_F_lq_Set_3	1.77007	0	0.0506499	225637	4973.75	0	11
M_0.5_F_lq_Set_30	1.78944	0	0.0506499	224551	3887.66	0	12
M_0.5_F_lq_Set_31	1.77135	0	0.0506499	225134	4471.39	0	13
M_0.5_F_lq_Set_32	1.77789	0	0.0506499	224981	4318.39	0	13
M_0.5_F_lq_Set_33	1.79704	0	0.0506499	224388	3724.64	0	12
M_0.5_F_lq_Set_34	1.78415	0	0.0506499	224689	4026.4	0	13
M_0.5_F_lq_Set_35	1.7796	0	0.0506499	224890	4226.8	0	12
M_0.5_F_lq_Set_36	1.66842	0	0.0506499	228384	7720.61	0	12
M_0.5_F_lq_Set_37	1.7867	0	0.0506499	224322	3659.43	0	14
M_0.5_F_lq_Set_4	1.78133	0	0.0506499	225038	4375.45	0	12
M_0.5_F_lq_Set_5	1.77531	0	0.0506499	225300	4637.01	0	11
M_0.5_F_lq_Set_6	1.74432	0	0.0506499	227397	6734.27	0	12
M_0.5_F_lq_Set_7	1.79139	0	0.0506499	224312	3649.13	0	12
M_0.5_F_lq_Set_8	1.79395	0	0.0506499	224307	3643.6	0	10
M_0.5_F_lq_Set_9	1.76333	0	0.0506499	226118	5455.33	0	11
M_0.5_F_lqp_Set_1	1.79459	0	0.0506499	223055	2391.83	0	18
M_0.5_F_lqp_Set_10	1.76331	0	0.0506499	224449	3785.84	0	17
M_0.5_F_lqp_Set_11	1.79594	0	0.0506499	223408	2745.28	0	16
M_0.5_F_lqp_Set_12	1.79423	0	0.0506499	223451	2788.11	0	14
M_0.5_F_lqp_Set_13	1.79151	0	0.0506499	224056	3392.91	0	15
M_0.5_F_lqp_Set_14	1.79204	0	0.0506499	224193	3530.45	0	16
M_0.5_F_lqp_Set_15	1.79737	0	0.0506499	223529	2865.64	0	16
M_0.5_F_lqp_Set_16	1.7927	0	0.0506499	223533	2869.84	0	19
M_0.5_F_lqp_Set_17	1.78749	0	0.0506499	223705	3042.13	0	16
M_0.5_F_lqp_Set_18	1.76786	0	0.0506499	224291	3627.76	0	17
M_0.5_F_lqp_Set_19	1.78996	0	0.0506499	224631	3967.59	0	16
M_0.5_F_lqp_Set_2	1.7773	0	0.0506499	223508	2844.72	0	19
M_0.5_F_lqp_Set_20	1.79037	0	0.0506499	223569	2905.61	0	19
M_0.5_F_lqp_Set_21	1.80281	0	0.0506499	224207	3543.94	0	14
M_0.5_F_lqp_Set_22	1.71537	0	0.0506499	227014	6351.31	0	17
M_0.5_F_lqp_Set_23	1.71099	0	0.0506499	227049	6385.62	0	16
M_0.5_F_lqp_Set_24	1.71987	0	0.0506499	227036	6373.38	0	16
M_0.5_F_lqp_Set_25	1.66984	0	0.0506499	227745	7082.43	0	16
M_0.5_F_lqp_Set_26	1.72476	0	0.0506499	227167	6503.68	0	14
M_0.5_F_lqp_Set_27	1.71862	0	0.0506499	226731	6067.71	0	16
M_0.5_F_lqp_Set_28	1.68619	0	0.0506499	227936	7273.34	0	18
M_0.5_F_lqp_Set_29	1.79624	0	0.0506499	223033	2370.41	0	21
M_0.5_F_lqp_Set_3	1.78855	0	0.0506499	223811	3148.47	0	17
M_0.5_F_lqp_Set_30	1.79484	0	0.0506499	223097	2433.77	0	20
M_0.5_F_lqp_Set_31	1.78706	0	0.0506499	223443	2780.16	0	22
M_0.5_F_lqp_Set_32	1.79245	0	0.0506499	223645	2982.39	0	19
M_0.5_F_lqp_Set_33	1.79344	0	0.0506499	223143	2480.22	0	20
M_0.5_F_lqp_Set_34	1.79917	0	0.0506499	223371	2708.17	0	20
M_0.5_F_lqp_Set_35	1.79229	0	0.0506499	223686	3022.79	0	20
M_0.5_F_lqp_Set_36	1.72178	0	0.0506499	226716	6052.82	0	19
M_0.5_F_lqp_Set_37	1.7922	0	0.0506499	222906	2243.4	0	22
M_0.5_F_lqp_Set_4	1.78834	0	0.0506499	223648	2985.11	0	17
M_0.5_F_lqp_Set_5	1.78609	0	0.0506499	223826	3163.43	0	15
M_0.5_F_lqp_Set_6	1.73107	0	0.0506499	226284	5620.89	0	17
M_0.5_F_lqp_Set_7	1.78944	0	0.0506499	223144	2480.72	0	17
M_0.5_F_lqp_Set_8	1.79325	0	0.0506499	223164	2501.01	0	14
M_0.5_F_lqp_Set_9	1.77747	0	0.0506499	224943	4279.58	0	16
M_0.5_F_q_Set_1	1.60036	0	0.0506499	233037	12373.9	0	6
M_0.5_F_q_Set_10	1.52753	0	0.0506499	234928	14264.8	0	6
M_0.5_F_q_Set_11	1.59566	0	0.0506499	232943	12280.4	0	6
M_0.5_F_q_Set_12	1.63546	0	0.0506499	232105	11442.2	0	6
M_0.5_F_q_Set_13	1.58115	0	0.0506499	233118	12454.6	0	6
M_0.5_F_q_Set_14	1.63188	0	0.0506499	231733	11069.9	0	6
M_0.5_F_q_Set_15	1.56774	0	0.0506499	234035	13372.2	0	6
M_0.5_F_q_Set_16	1.4227	0	0.0506499	237767	17103.7	0	6
M_0.5_F_q_Set_17	1.44879	0	0.0506499	238030	17367.4	0	6
M_0.5_F_q_Set_18	1.41191	0	0.0506499	237665	17002.2	0	6
M_0.5_F_q_Set_19	1.46173	0	0.0506499	240154	19491.1	0	6
M_0.5_F_q_Set_2	1.57785	0	0.0506499	233319	12656.2	0	6
M_0.5_F_q_Set_20	1.36257	0	0.0506499	241323	20659.7	0	6
M_0.5_F_q_Set_21	1.43767	0	0.0506499	237720	17056.5	0	6
M_0.5_F_q_Set_22	1.57365	0	0.0506499	233718	13054.8	0	6
M_0.5_F_q_Set_23	1.60118	0	0.0506499	232982	12319.2	0	6
M_0.5_F_q_Set_24	1.59498	0	0.0506499	233072	12408.7	0	6
M_0.5_F_q_Set_25	1.61163	0	0.0506499	232218	11555.4	0	6
M_0.5_F_q_Set_26	1.54429	0	0.0506499	234460	13796.6	0	6
M_0.5_F_q_Set_27	1.61107	0	0.0506499	232240	11576.9	0	5
M_0.5_F_q_Set_28	1.44043	0	0.0506499	237629	16966.3	0	6
M_0.5_F_q_Set_29	1.599	0	0.0506499	232847	12183.6	0	7
M_0.5_F_q_Set_3	1.60458	0	0.0506499	234295	13632.4	0	6
M_0.5_F_q_Set_30	1.63597	0	0.0506499	232095	11432.4	0	7
M_0.5_F_q_Set_31	1.60864	0	0.0506499	232414	11750.8	0	7
M_0.5_F_q_Set_32	1.63487	0	0.0506499	231628	10965.3	0	7
M_0.5_F_q_Set_33	1.57502	0	0.0506499	233984	13321.1	0	7
M_0.5_F_q_Set_34	1.63128	0	0.0506499	231762	11099	0	7
M_0.5_F_q_Set_35	1.43693	0	0.0506499	237476	16812.8	0	7
M_0.5_F_q_Set_36	1.61085	0	0.0506499	232218	11555.4	0	6
M_0.5_F_q_Set_37	1.63462	0	0.0506499	231664	11000.6	0	8
M_0.5_F_q_Set_4	1.60162	0	0.0506499	232937	12273.5	0	6
M_0.5_F_q_Set_5	1.63781	0	0.0506499	232065	11401.6	0	6
M_0.5_F_q_Set_6	1.61973	0	0.0506499	232467	11804	0	6
M_0.5_F_q_Set_7	1.47502	0	0.0506499	236844	16181.4	0	5
M_0.5_F_q_Set_8	1.54988	0	0.0506499	234711	14048.2	0	6
M_0.5_F_q_Set_9	1.52704	0	0.0506499	235516	14853	0	6
M_1_F_lq_Set_1	1.78565	0	0.0506499	226534	5870.95	0	10
M_1_F_lq_Set_10	1.77774	0	0.0506499	227121	6457.89	0	10
M_1_F_lq_Set_11	1.7769	0	0.0506499	226880	6217.3	0	10
M_1_F_lq_Set_12	1.77457	0	0.0506499	226922	6259.09	0	9
M_1_F_lq_Set_13	1.74137	0	0.0506499	227785	7122	0	10
M_1_F_lq_Set_14	1.76771	0	0.0506499	227236	6572.98	0	10
M_1_F_lq_Set_15	1.77486	0	0.0506499	226831	6167.59	0	10
M_1_F_lq_Set_16	1.76121	0	0.0506499	227153	6490.43	0	9
M_1_F_lq_Set_17	1.76993	0	0.0506499	226896	6232.88	0	9
M_1_F_lq_Set_18	1.74587	0	0.0506499	228156	7493.31	0	9
M_1_F_lq_Set_19	1.71447	0	0.0506499	228431	7768.34	0	11
M_1_F_lq_Set_2	1.76051	0	0.0506499	227380	6716.62	0	10
M_1_F_lq_Set_20	1.76788	0	0.0506499	226987	6324.43	0	9
M_1_F_lq_Set_21	1.76252	0	0.0506499	227230	6567.2	0	9
M_1_F_lq_Set_22	1.6378	0	0.0506499	230573	9910.44	0	9
M_1_F_lq_Set_23	1.64349	0	0.0506499	230824	10161.1	0	11
M_1_F_lq_Set_24	1.6471	0	0.0506499	231260	10596.9	0	9
M_1_F_lq_Set_25	1.6066	0	0.0506499	231489	10825.9	0	9
M_1_F_lq_Set_26	1.64495	0	0.0506499	230460	9796.67	0	9
M_1_F_lq_Set_27	1.64728	0	0.0506499	230552	9888.94	0	10
M_1_F_lq_Set_28	1.63627	0	0.0506499	230678	10015.2	0	8
M_1_F_lq_Set_29	1.78385	0	0.0506499	226523	5860.15	0	11
M_1_F_lq_Set_3	1.75593	0	0.0506499	227508	6845.16	0	9
M_1_F_lq_Set_30	1.78445	0	0.0506499	226508	5844.51	0	11
M_1_F_lq_Set_31	1.76373	0	0.0506499	227391	6728.24	0	11
M_1_F_lq_Set_32	1.77062	0	0.0506499	226987	6323.54	0	12
M_1_F_lq_Set_33	1.78289	0	0.0506499	226562	5899.25	0	12
M_1_F_lq_Set_34	1.77825	0	0.0506499	226843	6179.53	0	11
M_1_F_lq_Set_35	1.76824	0	0.0506499	226941	6278.45	0	10
M_1_F_lq_Set_36	1.64339	0	0.0506499	230436	9772.78	0	11
M_1_F_lq_Set_37	1.78341	0	0.0506499	226599	5935.78	0	12
M_1_F_lq_Set_4	1.77022	0	0.0506499	226978	6315.26	0	11
M_1_F_lq_Set_5	1.76946	0	0.0506499	227045	6382.33	0	10
M_1_F_lq_Set_6	1.70898	0	0.0506499	229191	8527.72	0	10
M_1_F_lq_Set_7	1.78352	0	0.0506499	226585	5921.78	0	10
M_1_F_lq_Set_8	1.78223	0	0.0506499	226537	5873.87	0	10
M_1_F_lq_Set_9	1.75265	0	0.0506499	228482	7818.74	0	10
M_1_F_lqp_Set_1	1.79009	0	0.0506499	224934	4270.65	0	13
M_1_F_lqp_Set_10	1.76211	0	0.0506499	226008	5345.47	0	14
M_1_F_lqp_Set_11	1.79796	0	0.0506499	225180	4516.97	0	12
M_1_F_lqp_Set_12	1.79567	0	0.0506499	225188	4524.51	0	12
M_1_F_lqp_Set_13	1.76964	0	0.0506499	226150	5487.33	0	13
M_1_F_lqp_Set_14	1.78389	0	0.0506499	225818	5155.29	0	13
M_1_F_lqp_Set_15	1.78974	0	0.0506499	225379	4715.83	0	14
M_1_F_lqp_Set_16	1.78938	0	0.0506499	225532	4869.45	0	13
M_1_F_lqp_Set_17	1.78477	0	0.0506499	225605	4942.26	0	12
M_1_F_lqp_Set_18	1.74929	0	0.0506499	226155	5491.58	0	12
M_1_F_lqp_Set_19	1.77737	0	0.0506499	226514	5850.99	0	14
M_1_F_lqp_Set_2	1.77302	0	0.0506499	225742	5079.38	0	13
M_1_F_lqp_Set_20	1.78145	0	0.0506499	225596	4932.47	0	14
M_1_F_lqp_Set_21	1.78358	0	0.0506499	226290	5626.75	0	13
M_1_F_lqp_Set_22	1.68696	0	0.048857	229238	8574.67	0	12
M_1_F_lqp_Set_23	1.68316	0	0.0506499	229519	8856.23	0	12
M_1_F_lqp_Set_24	1.68542	0	0.0506499	229334	8671.31	0	12
M_1_F_lqp_Set_25	1.654	0	0.0506499	229679	9016.27	0	15
M_1_F_lqp_Set_26	1.69552	0	0.0506499	229580	8917.45	0	10
M_1_F_lqp_Set_27	1.69204	0	0.0506499	229033	8369.9	0	11
M_1_F_lqp_Set_28	1.65331	0	0.0506499	230471	9807.71	0	13
M_1_F_lqp_Set_29	1.78658	0	0.0506499	224818	4154.86	0	15
M_1_F_lqp_Set_3	1.77212	0	0.0506499	225926	5262.67	0	14
M_1_F_lqp_Set_30	1.78936	0	0.0506499	224898	4235.17	0	12
M_1_F_lqp_Set_31	1.7743	0	0.0506499	225795	5131.6	0	16
M_1_F_lqp_Set_32	1.78646	0	0.0506499	225135	4471.54	0	15
M_1_F_lqp_Set_33	1.78704	0	0.0506499	224922	4258.65	0	15
M_1_F_lqp_Set_34	1.79723	0	0.0506499	225126	4463	0	14
M_1_F_lqp_Set_35	1.78507	0	0.0506499	225456	4792.78	0	15
M_1_F_lqp_Set_36	1.6926	0	0.0506499	229056	8392.65	0	14
M_1_F_lqp_Set_37	1.78723	0	0.0506499	224833	4170.08	0	17
M_1_F_lqp_Set_4	1.78641	0	0.0506499	225101	4437.63	0	14
M_1_F_lqp_Set_5	1.78586	0	0.0506499	225383	4719.48	0	12
M_1_F_lqp_Set_6	1.71242	0	0.0506499	228216	7553.1	0	14
M_1_F_lqp_Set_7	1.78857	0	0.0506499	224933	4270.47	0	13
M_1_F_lqp_Set_8	1.7863	0	0.0506499	224986	4323.28	0	12
M_1_F_lqp_Set_9	1.75398	0	0.0506499	227161	6498.1	0	14
M_1_F_q_Set_1	1.59534	0	0.0506499	233462	12798.7	0	6
M_1_F_q_Set_10	1.5171	0	0.0506499	235482	14818.5	0	6
M_1_F_q_Set_11	1.58539	0	0.0506499	233326	12663.1	0	6
M_1_F_q_Set_12	1.62345	0	0.0506499	232729	12066.4	0	6
M_1_F_q_Set_13	1.57183	0	0.0506499	233554	12890.9	0	6
M_1_F_q_Set_14	1.61976	0	0.0506499	232305	11642.3	0	6
M_1_F_q_Set_15	1.54096	0	0.0506499	234741	14078.4	0	6
M_1_F_q_Set_16	1.4253	0	0.0506499	237865	17202.1	0	6
M_1_F_q_Set_17	1.45446	0	0.0506499	238172	17509.3	0	6
M_1_F_q_Set_18	1.41301	0	0.0506499	237790	17126.9	0	6
M_1_F_q_Set_19	1.46679	0	0.0506499	240228	19565.1	0	6
M_1_F_q_Set_2	1.5665	0	0.0506499	233693	13029.7	0	6
M_1_F_q_Set_20	1.36057	0	0.0506499	241432	20768.9	0	6
M_1_F_q_Set_21	1.43759	0	0.0506499	237841	17177.5	0	6
M_1_F_q_Set_22	1.57221	0	0.0506499	234060	13396.9	0	5
M_1_F_q_Set_23	1.5977	0	0.0506499	233573	12909.7	0	5
M_1_F_q_Set_24	1.5866	0	0.0506499	233587	12923.6	0	6
M_1_F_q_Set_25	1.60331	0	0.0506499	232766	12103.2	0	6
M_1_F_q_Set_26	1.52591	0	0.0502017	235193	14530.3	0	6
M_1_F_q_Set_27	1.60358	0	0.0506499	232809	12145.8	0	6
M_1_F_q_Set_28	1.44014	0	0.0506499	237752	17088.7	0	6
M_1_F_q_Set_29	1.58754	0	0.0506499	233253	12589.8	0	7
M_1_F_q_Set_3	1.60172	0	0.0506499	234748	14085.2	0	6
M_1_F_q_Set_30	1.62367	0	0.0506499	232728	12065.1	0	7
M_1_F_q_Set_31	1.59985	0	0.0506499	232957	12294	0	7
M_1_F_q_Set_32	1.62398	0	0.0506499	232243	11580.2	0	7
M_1_F_q_Set_33	1.54202	0	0.0506499	234741	14078.4	0	6
M_1_F_q_Set_34	1.61591	0	0.0506499	232360	11697.2	0	7
M_1_F_q_Set_35	1.43772	0	0.0506499	237614	16950.8	0	7
M_1_F_q_Set_36	1.60359	0	0.0506499	232807	12144	0	7
M_1_F_q_Set_37	1.62076	0	0.0506499	232286	11622.5	0	8
M_1_F_q_Set_4	1.59773	0	0.0506499	233361	12698.2	0	6
M_1_F_q_Set_5	1.62355	0	0.0506499	232666	12003.3	0	5
M_1_F_q_Set_6	1.61366	0	0.0506499	233040	12377.4	0	6
M_1_F_q_Set_7	1.46456	0	0.0506499	237293	16629.7	0	6
M_1_F_q_Set_8	1.52416	0	0.0506499	235492	14829.1	0	6
M_1_F_q_Set_9	1.50752	0	0.0506499	236252	15589.4	0	6
M_2_F_lq_Set_1	1.76572	0	0.0506499	229491	8827.81	0	10
M_2_F_lq_Set_10	1.75972	0	0.0506499	229544	8881.32	0	9
M_2_F_lq_Set_11	1.74616	0	0.0506499	229612	8949.07	0	9
M_2_F_lq_Set_12	1.74609	0	0.0506499	229581	8918.12	0	8
M_2_F_lq_Set_13	1.66831	0	0.0506499	230907	10243.9	0	6
M_2_F_lq_Set_14	1.73483	0	0.0506499	229790	9126.6	0	8
M_2_F_lq_Set_15	1.73781	0	0.0506499	229878	9215.32	0	8
M_2_F_lq_Set_16	1.72799	0	0.0506499	230345	9681.77	0	9
M_2_F_lq_Set_17	1.73329	0	0.0506499	230223	9560.23	0	9
M_2_F_lq_Set_18	1.69432	0	0.0502017	231203	10539.6	0	7
M_2_F_lq_Set_19	1.66193	0	0.0502017	231379	10715.7	0	9
M_2_F_lq_Set_2	1.71068	0	0.048857	230419	9756.07	0	9
M_2_F_lq_Set_20	1.72484	0	0.0506499	230414	9751.14	0	9
M_2_F_lq_Set_21	1.7191	0	0.0506499	230420	9756.9	0	9
M_2_F_lq_Set_22	1.58473	0	0.0506499	233078	12415.1	0	7
M_2_F_lq_Set_23	1.59185	0	0.0506499	233551	12887.5	0	7
M_2_F_lq_Set_24	1.57708	0	0.0506499	234332	13668.9	0	9
M_2_F_lq_Set_25	1.57042	0	0.0506499	233290	12626.7	0	7
M_2_F_lq_Set_26	1.58568	0	0.0506499	233109	12446	0	7
M_2_F_lq_Set_27	1.58436	0	0.0506499	233118	12454.6	0	7
M_2_F_lq_Set_28	1.60238	0	0.0502017	233384	12720.9	0	8
M_2_F_lq_Set_29	1.76454	0	0.0506499	229475	8811.48	0	11
M_2_F_lq_Set_3	1.7058	0	0.0475123	230474	9810.89	0	9
M_2_F_lq_Set_30	1.76525	0	0.0506499	229450	8787.43	0	10
M_2_F_lq_Set_31	1.71174	0	0.048857	230345	9681.68	0	9
M_2_F_lq_Set_32	1.76106	0	0.0506499	229523	8859.88	0	10
M_2_F_lq_Set_33	1.75903	0	0.0506499	229547	8884.06	0	9
M_2_F_lq_Set_34	1.74603	0	0.0506499	229602	8939.23	0	9
M_2_F_lq_Set_35	1.72931	0	0.0506499	230345	9681.67	0	10
M_2_F_lq_Set_36	1.58544	0	0.0506499	233050	12387.1	0	8
M_2_F_lq_Set_37	1.76465	0	0.0506499	229466	8803.1	0	11
M_2_F_lq_Set_4	1.76035	0	0.0506499	229543	8880.43	0	10
M_2_F_lq_Set_5	1.76213	0	0.0506499	229540	8876.71	0	9
M_2_F_lq_Set_6	1.63276	0	0.0506499	232126	11462.9	0	9
M_2_F_lq_Set_7	1.75918	0	0.0506499	229578	8915.32	0	10
M_2_F_lq_Set_8	1.75961	0	0.0506499	229535	8871.65	0	8
M_2_F_lq_Set_9	1.66501	0	0.0506499	232535	11871.5	0	10
M_2_F_lqp_Set_1	1.77882	0	0.0506499	226991	6327.94	0	11
M_2_F_lqp_Set_10	1.75478	0	0.0506499	228425	7762.03	0	11
M_2_F_lqp_Set_11	1.77052	0	0.0506499	227423	6760.05	0	9
M_2_F_lqp_Set_12	1.76092	0	0.0506499	227583	6919.56	0	8
M_2_F_lqp_Set_13	1.73523	0	0.0506499	228876	8212.99	0	10
M_2_F_lqp_Set_14	1.76574	0	0.0506499	227862	7199.35	0	11
M_2_F_lqp_Set_15	1.76817	0	0.0506499	227662	6999.03	0	10
M_2_F_lqp_Set_16	1.75805	0	0.0506499	228260	7596.54	0	9
M_2_F_lqp_Set_17	1.76497	0	0.0506499	227961	7298.22	0	9
M_2_F_lqp_Set_18	1.73366	0	0.0506499	229290	8626.64	0	9
M_2_F_lqp_Set_19	1.74465	0	0.0506499	228878	8215.41	0	12
M_2_F_lqp_Set_2	1.74648	0	0.0506499	228613	7949.95	0	11
M_2_F_lqp_Set_20	1.75605	0	0.0506499	228065	7401.9	0	9
M_2_F_lqp_Set_21	1.75916	0	0.0506499	228282	7619.28	0	9
M_2_F_lqp_Set_22	1.63365	0	0.0506499	231864	11200.6	0	12
M_2_F_lqp_Set_23	1.64414	0	0.0506499	232139	11476.2	0	10
M_2_F_lqp_Set_24	1.6333	0	0.0506499	232468	11804.7	0	9
M_2_F_lqp_Set_25	1.60854	0	0.0506499	232405	11742.5	0	10
M_2_F_lqp_Set_26	1.63445	0	0.0506499	232017	11354.4	0	11
M_2_F_lqp_Set_27	1.64078	0	0.0506499	231846	11182.6	0	9
M_2_F_lqp_Set_28	1.60285	0	0.0506499	233401	12738.4	0	9
M_2_F_lqp_Set_29	1.77953	0	0.0506499	226984	6321.16	0	13
M_2_F_lqp_Set_3	1.74668	0	0.0506499	228648	7984.58	0	10
M_2_F_lqp_Set_30	1.7792	0	0.0506499	226996	6332.92	0	10
M_2_F_lqp_Set_31	1.74763	0	0.0506499	228634	7970.83	0	11
M_2_F_lqp_Set_32	1.78045	0	0.0506499	227368	6704.55	0	12
M_2_F_lqp_Set_33	1.77748	0	0.0506499	227076	6412.65	0	11
M_2_F_lqp_Set_34	1.77062	0	0.0506499	227403	6740.06	0	9
M_2_F_lqp_Set_35	1.76429	0	0.0506499	227982	7318.88	0	10
M_2_F_lqp_Set_36	1.64274	0	0.0506499	231731	11068.1	0	11
M_2_F_lqp_Set_37	1.77963	0	0.0506499	226992	6328.53	0	13
M_2_F_lqp_Set_4	1.78006	0	0.0506499	227337	6674	0	12
M_2_F_lqp_Set_5	1.78107	0	0.0506499	227512	6848.6	0	9
M_2_F_lqp_Set_6	1.66866	0	0.0506499	230680	10016.9	0	12
M_2_F_lqp_Set_7	1.77584	0	0.0506499	227108	6444.48	0	9
M_2_F_lqp_Set_8	1.77841	0	0.0506499	227127	6464.3	0	9
M_2_F_lqp_Set_9	1.71864	0	0.0506499	230574	9911.39	0	11
M_2_F_q_Set_1	1.58159	0	0.0506499	234292	13629.4	0	5
M_2_F_q_Set_10	1.50582	0	0.0506499	236512	15849.3	0	6
M_2_F_q_Set_11	1.57089	0	0.0506499	234100	13436.9	0	6
M_2_F_q_Set_12	1.60343	0	0.0506499	233919	13255.7	0	6
M_2_F_q_Set_13	1.54781	0	0.0506499	234409	13745.6	0	6
M_2_F_q_Set_14	1.60521	0	0.0506499	233431	12767.8	0	6
M_2_F_q_Set_15	1.51261	0	0.0506499	236121	15457.5	0	6
M_2_F_q_Set_16	1.42706	0	0.0506499	238078	17414.7	0	6
M_2_F_q_Set_17	1.46224	0	0.0506499	238477	17813.9	0	6
M_2_F_q_Set_18	1.41385	0	0.0506499	238058	17395.3	0	6
M_2_F_q_Set_19	1.47022	0	0.0506499	240415	19751.6	0	6
M_2_F_q_Set_2	1.54894	0	0.0506499	234458	13795.2	0	6
M_2_F_q_Set_20	1.35891	0	0.0506499	241679	21015.5	0	6
M_2_F_q_Set_21	1.435	0	0.0506499	238110	17446.6	0	6
M_2_F_q_Set_22	1.55492	0	0.0506499	234746	14082.8	0	5
M_2_F_q_Set_23	1.59138	0	0.0506499	234701	14037.5	0	6
M_2_F_q_Set_24	1.55786	0	0.0506499	234580	13916.9	0	6
M_2_F_q_Set_25	1.58636	0	0.0506499	233802	13139.1	0	6
M_2_F_q_Set_26	1.50041	0	0.0506499	236612	15949.3	0	6
M_2_F_q_Set_27	1.57931	0	0.0506499	233941	13278	0	6
M_2_F_q_Set_28	1.43896	0	0.0506499	238017	17353.5	0	6
M_2_F_q_Set_29	1.57325	0	0.0506499	234082	13419.1	0	7
M_2_F_q_Set_3	1.58337	0	0.0506499	235595	14931.6	0	5
M_2_F_q_Set_30	1.60469	0	0.0506499	233919	13255.9	0	6
M_2_F_q_Set_31	1.57246	0	0.0506499	234016	13353.4	0	7
M_2_F_q_Set_32	1.60515	0	0.0506499	233431	12767.8	0	6
M_2_F_q_Set_33	1.51242	0	0.0506499	236154	15491.3	0	7
M_2_F_q_Set_34	1.59367	0	0.0506499	233511	12848.2	0	7
M_2_F_q_Set_35	1.43524	0	0.0506499	237914	17250.8	0	7
M_2_F_q_Set_36	1.57932	0	0.0506499	233940	13277.5	0	6
M_2_F_q_Set_37	1.59593	0	0.0506499	233495	12831.6	0	8
M_2_F_q_Set_4	1.58616	0	0.0506499	234197	13533.9	0	5
M_2_F_q_Set_5	1.61048	0	0.0506499	233832	13168.7	0	6
M_2_F_q_Set_6	1.59019	0	0.0506499	234185	13522.5	0	6
M_2_F_q_Set_7	1.45122	0	0.0506499	238186	17523.4	0	6
M_2_F_q_Set_8	1.48027	0	0.0506499	236979	16316	0	6
M_2_F_q_Set_9	1.47429	0	0.0506499	237506	16843.4	0	6
M_4_F_lq_Set_1	1.64944	0	0.0506499	232536	11873.1	0	6
M_4_F_lq_Set_10	1.61926	0	0.0506499	232797	12133.7	0	6
M_4_F_lq_Set_11	1.61796	0	0.0506499	233096	12432.6	0	7
M_4_F_lq_Set_12	1.62274	0	0.0506499	233080	12417	0	6
M_4_F_lq_Set_13	1.57182	0	0.0506499	233697	13034	0	6
M_4_F_lq_Set_14	1.61739	0	0.0506499	233098	12434.5	0	6
M_4_F_lq_Set_15	1.59117	0	0.0506499	233473	12810.3	0	6
M_4_F_lq_Set_16	1.54446	0	0.0506499	233927	13264.2	0	8
M_4_F_lq_Set_17	1.56157	0	0.0506499	233929	13266	0	7
M_4_F_lq_Set_18	1.53153	0	0.0506499	234336	13673.1	0	6
M_4_F_lq_Set_19	1.50499	0	0.0506499	234865	14202.1	0	8
M_4_F_lq_Set_2	1.58773	0	0.0506499	233215	12551.5	0	6
M_4_F_lq_Set_20	1.50755	0	0.0506499	234371	13708.2	0	7
M_4_F_lq_Set_21	1.54985	0	0.0506499	233968	13304.9	0	7
M_4_F_lq_Set_22	1.53506	0	0.0506499	235140	14476.7	0	8
M_4_F_lq_Set_23	1.5547	0	0.0506499	235717	15054.3	0	5
M_4_F_lq_Set_24	1.50604	0	0.0506499	236187	15524.2	0	7
M_4_F_lq_Set_25	1.53161	0	0.0502017	235162	14498.8	0	7
M_4_F_lq_Set_26	1.51767	0	0.0506499	235047	14383.7	0	6
M_4_F_lq_Set_27	1.54022	0	0.0506499	235147	14483.8	0	6
M_4_F_lq_Set_28	1.46611	0	0.0506499	236331	15667.7	0	7
M_4_F_lq_Set_29	1.64539	0	0.0506499	232454	11790.9	0	7
M_4_F_lq_Set_3	1.57971	0	0.0506499	233533	12869.8	0	5
M_4_F_lq_Set_30	1.64933	0	0.0506499	232535	11871.9	0	6
M_4_F_lq_Set_31	1.58779	0	0.0506499	233210	12546.7	0	7
M_4_F_lq_Set_32	1.6439	0	0.0506499	232454	11790.7	0	7
M_4_F_lq_Set_33	1.62561	0	0.0506499	232703	12039.7	0	7
M_4_F_lq_Set_34	1.61793	0	0.0506499	233091	12427.6	0	7
M_4_F_lq_Set_35	1.54493	0	0.0506499	233912	13248.5	0	8
M_4_F_lq_Set_36	1.53322	0	0.0506499	235139	14475.6	0	8
M_4_F_lq_Set_37	1.64476	0	0.0506499	232453	11789.7	0	7
M_4_F_lq_Set_4	1.6444	0	0.0506499	232454	11791.1	0	7
M_4_F_lq_Set_5	1.64895	0	0.0506499	232536	11872.6	0	6
M_4_F_lq_Set_6	1.57164	0	0.0506499	234066	13403.2	0	6
M_4_F_lq_Set_7	1.62443	0	0.0506499	232705	12041.6	0	7
M_4_F_lq_Set_8	1.66154	0	0.0506499	232796	12133.2	0	6
M_4_F_lq_Set_9	1.48369	0	0.0506499	236247	15584	0	6
M_4_F_lqp_Set_1	1.77544	0	0.0506499	229992	9329.44	0	9
M_4_F_lqp_Set_10	1.69501	0	0.0506499	231306	10642.6	0	8
M_4_F_lqp_Set_11	1.74265	0	0.0506499	230357	9693.84	0	9
M_4_F_lqp_Set_12	1.74287	0	0.0506499	230353	9689.86	0	9
M_4_F_lqp_Set_13	1.66208	0	0.0506499	231704	11041.4	0	7
M_4_F_lqp_Set_14	1.72111	0	0.0506499	231315	10652.2	0	10
M_4_F_lqp_Set_15	1.74239	0	0.0506499	230862	10198.7	0	9
M_4_F_lqp_Set_16	1.73807	0	0.0506499	230840	10177.2	0	9
M_4_F_lqp_Set_17	1.74327	0	0.0506499	230682	10018.8	0	9
M_4_F_lqp_Set_18	1.69908	0	0.0506499	231592	10929.2	0	6
M_4_F_lqp_Set_19	1.67616	0	0.0506499	232693	12030.3	0	12
M_4_F_lqp_Set_2	1.71132	0	0.0506499	230938	10274.9	0	9
M_4_F_lqp_Set_20	1.72714	0	0.0506499	230873	10210.1	0	8
M_4_F_lqp_Set_21	1.72998	0	0.0506499	230954	10291.2	0	9
M_4_F_lqp_Set_22	1.56261	0	0.0506499	234569	13906	0	9
M_4_F_lqp_Set_23	1.58954	0	0.0506499	234967	14304.2	0	10
M_4_F_lqp_Set_24	1.53487	0	0.0506499	235443	14779.9	0	7
M_4_F_lqp_Set_25	1.56686	0	0.0506499	234490	13826.5	0	10
M_4_F_lqp_Set_26	1.54579	0	0.0506499	234715	14051.7	0	9
M_4_F_lqp_Set_27	1.55716	0	0.0506499	234668	14004.9	0	8
M_4_F_lqp_Set_28	1.47204	0	0.0506499	236323	15660.4	0	7
M_4_F_lqp_Set_29	1.77405	0	0.0506499	230027	9363.57	0	11
M_4_F_lqp_Set_3	1.7112	0	0.0506499	230954	10291.2	0	8
M_4_F_lqp_Set_30	1.77511	0	0.0506499	230023	9360.27	0	10
M_4_F_lqp_Set_31	1.71107	0	0.0506499	230944	10281.1	0	9
M_4_F_lqp_Set_32	1.73369	0	0.0506499	230980	10316.5	0	10
M_4_F_lqp_Set_33	1.77558	0	0.0506499	230079	9415.95	0	9
M_4_F_lqp_Set_34	1.74414	0	0.0506499	230344	9681.03	0	9
M_4_F_lqp_Set_35	1.74097	0	0.0506499	230711	10048.1	0	10
M_4_F_lqp_Set_36	1.56927	0	0.0506499	234504	13841.3	0	10
M_4_F_lqp_Set_37	1.77257	0	0.0506499	230009	9345.95	0	10
M_4_F_lqp_Set_4	1.73403	0	0.0506499	230992	10328.9	0	10
M_4_F_lqp_Set_5	1.74335	0	0.0506499	231082	10418.6	0	9
M_4_F_lqp_Set_6	1.58524	0	0.0506499	233197	12533.5	0	8
M_4_F_lqp_Set_7	1.7749	0	0.0506499	230085	9421.87	0	9
M_4_F_lqp_Set_8	1.77749	0	0.0506499	230046	9382.57	0	8
M_4_F_lqp_Set_9	1.60331	0	0.0506499	234066	13403.3	0	9
M_4_F_q_Set_1	1.5772	0	0.0506499	235909	15246.1	0	6
M_4_F_q_Set_10	1.47565	0	0.0506499	238575	17912	0	6
M_4_F_q_Set_11	1.55743	0	0.0506499	235615	14951.6	0	6
M_4_F_q_Set_12	1.57986	0	0.0506499	235880	15217.4	0	5
M_4_F_q_Set_13	1.51744	0	0.0506499	236008	15345.1	0	6
M_4_F_q_Set_14	1.57806	0	0.0506499	235528	14864.7	0	6
M_4_F_q_Set_15	1.47834	0	0.0506499	238385	17721.6	0	5
M_4_F_q_Set_16	1.42816	0	0.0506499	238560	17896.5	0	6
M_4_F_q_Set_17	1.46731	0	0.0506499	239020	18356.8	0	5
M_4_F_q_Set_18	1.40974	0	0.0506499	238650	17986.9	0	6
M_4_F_q_Set_19	1.47301	0	0.0506499	240831	20168.1	0	5
M_4_F_q_Set_2	1.51755	0	0.0506499	236011	15347.7	0	6
M_4_F_q_Set_20	1.35032	0	0.0506499	242226	21563.5	0	5
M_4_F_q_Set_21	1.42818	0	0.0506499	238711	18048.3	0	6
M_4_F_q_Set_22	1.54536	0	0.0506499	236051	15387.5	0	6
M_4_F_q_Set_23	1.56723	0	0.0506499	236600	15937.2	0	5
M_4_F_q_Set_24	1.51823	0	0.0506499	236290	15627.1	0	5
M_4_F_q_Set_25	1.56755	0	0.0506499	235746	15083	0	6
M_4_F_q_Set_26	1.46226	0	0.0506499	239118	18454.5	0	6
M_4_F_q_Set_27	1.55568	0	0.0506499	235897	15234	0	6
M_4_F_q_Set_28	1.42952	0	0.0506499	238564	17901.3	0	5
M_4_F_q_Set_29	1.55752	0	0.0506499	235616	14952.8	0	6
M_4_F_q_Set_3	1.56392	0	0.0506499	237074	16410.8	0	5
M_4_F_q_Set_30	1.57804	0	0.0506499	235908	15244.9	0	6
M_4_F_q_Set_31	1.52609	0	0.0506499	235966	15302.8	0	7
M_4_F_q_Set_32	1.57811	0	0.0506499	235594	14930.9	0	7
M_4_F_q_Set_33	1.47644	0	0.0506499	238574	17910.6	0	6
M_4_F_q_Set_34	1.56507	0	0.0506499	235548	14884.7	0	7
M_4_F_q_Set_35	1.42895	0	0.0506499	238558	17894.5	0	6
M_4_F_q_Set_36	1.55561	0	0.0506499	235902	15239.1	0	7
M_4_F_q_Set_37	1.56499	0	0.0506499	235548	14884.6	0	7
M_4_F_q_Set_4	1.56996	0	0.0506499	235847	15184.1	0	6
M_4_F_q_Set_5	1.59538	0	0.0506499	236007	15343.8	0	6
M_4_F_q_Set_6	1.54638	0	0.0506499	236294	15631.4	0	5
M_4_F_q_Set_7	1.44202	0	0.0506499	239716	19052.6	0	5
M_4_F_q_Set_8	1.4355	0	0.0506499	239559	18896.2	0	6
M_4_F_q_Set_9	1.4421	0	0.0506499	239630	18966.9	0	6
